# Supplementary material for: 3-(Trimethyl­sil­yl)prop-2-ynyl p-toluene­sulfonate
Source: Acta Crystallogr Sect E Struct Rep Online. 2011 Oct 29;67(Pt 11):o3110. doi: 10.1107/S1600536811043595 (PMC3247495; doi:10.1107/S1600536811043595)
Supplement: Supplementary file 1 [file e-67-o3110-sup1.cif]

##############################################################################
#                                                                            #
# This CIF contains the data in a paper accepted for publication in          #
# Acta Crystallographica Section E. It conforms to the requirements of       #
# Notes for Authors for Acta Crystallographica Section E, and has been       #
# peer reviewed under the auspices of the IUCr Commission on Journals.       #
#                                                                            #
# Full details of the Crystallographic Information File format               #
# are given in the paper "The Crystallographic Information File (CIF):       #
# a New Standard Archive File for Crystallography" by S. R. Hall, F. H.      #
# Allen and I. D. Brown [Acta Cryst. (1991), A47, 655-685].                  #
#                                                                            #
# The current version of the core CIF dictionary is obtainable from          #
# ftp://ftp.iucr.org/pub/cif_core.dic.                                       #
#                                                                            #
# Software is freely available for graphical display of the structure(s)     #
# in this CIF. For information consult the CIF software page                 #
# http://www.iucr.org/resources/cif/software.                                #
#                                                                            #
# This file may be used for bona fide research purposes within the           #
# scientific community so long as proper attribution is given to the journal # 
# article from which it was obtained.                                        #
#                                                                            #
##############################################################################
data_global
_audit_creation_method     'WinGX routine CIF_UPDATE'
_audit_conform_dict_name     cif_core.dic
_audit_conform_dict_version     2.3
_journal_date_recd_electronic     2011-10-03
_journal_date_accepted     2011-10-20
_journal_name_full     'Acta Crystallographica, Section E'
_journal_year     2011
_journal_volume     67
_journal_issue     11
_journal_page_first     o3110
_journal_page_last     o3110
_journal_paper_category     QO
_journal_coeditor_code     FJ2461
_publ_contact_author_name     'Fronczek, Frank R.'
_publ_contact_author_address
;
Department of Chemistry
Louisiana State University
Baton Rouge
LA 70803-1804
USA
;
_publ_contact_author_email     ffroncz@lsu.edu
_publ_contact_author_fax     '225-578-3458'
_publ_contact_author_phone     '225-578-8270'
_publ_section_title
;
3-(Trimethylsilyl)prop-2-ynyl <i>p</i>-toluenesulfonate
;
loop_
    _publ_author_name
    _publ_author_footnote
    _publ_author_address
    'Schmitt, Devin C.' .
;
Department of Chemistry
Louisiana State University
Baton Rouge
LA 70803-1804
USA
;
    'Morales, Guillermo A.'
;
Current address: Morales Consulting, LLC,
11474 Perkins Street,
Carmel, IN 46032
USA.
;
;
Department of Chemistry
Louisiana State University
Baton Rouge
LA 70803-1804
USA
;
    'Fronczek, Frank R.' .
;
Department of Chemistry
Louisiana State University
Baton Rouge
LA 70803-1804
USA
;
    'Watkins, Steven F.' .
;
Department of Chemistry
Louisiana State University
Baton Rouge
LA 70803-1804
USA
;
data_I
_audit_creation_method     'WinGX routine CIF_UPDATE'
_chemical_name_systematic
;
3-(Trimethylsilyl)prop-2-ynyl <i>p</i>-toluenesulfonate
;
_chemical_formula_moiety     'C13 H18 O3 S1 Si1'
_chemical_formula_sum     'C13 H18 O3 S Si'
_chemical_formula_iupac     'C13 H18 O3 S1 Si1'
_chemical_formula_weight     282.42
_symmetry_cell_setting     monoclinic
_symmetry_space_group_name_H-M     'P 21/c'
_symmetry_space_group_name_Hall     '-P 2ybc'
loop_
    _symmetry_equiv_pos_as_xyz
    'x, y, z'
    '-x, y+1/2, -z+1/2'
    '-x, -y, -z'
    'x, -y-1/2, z-1/2'
_cell_length_a     10.6857(4)
_cell_length_b     12.9413(5)
_cell_length_c     11.8793(4)
_cell_angle_alpha     90
_cell_angle_beta     113.471(2)
_cell_angle_gamma     90
_cell_volume     1506.83(10)
_cell_formula_units_Z     4
_cell_measurement_reflns_used     4768
_cell_measurement_theta_min     2.546
_cell_measurement_theta_max     30.999
_cell_measurement_temperature     90.0(5)
_cell_measurement_pressure     101.3
_exptl_crystal_description     needle
_exptl_crystal_colour     colorless
_exptl_crystal_size_max     0.33
_exptl_crystal_size_mid     0.18
_exptl_crystal_size_min     0.17
_exptl_crystal_density_diffrn     1.245
_exptl_crystal_density_method     'not measured'
_exptl_crystal_F_000     600
_exptl_absorpt_coefficient_mu     0.292
_exptl_absorpt_correction_type     multi-scan
_exptl_absorpt_process_details     '(SCALEPACK; Otwinowski & Minor, 1997)'
_exptl_absorpt_correction_T_min     0.910
_exptl_absorpt_correction_T_max     0.952
_diffrn_ambient_temperature     90.0(5)
_diffrn_radiation_type     MoK\a
_diffrn_radiation_wavelength     0.71073
_diffrn_radiation_source     'fine-focus sealed tube'
_diffrn_radiation_monochromator     graphite
_diffrn_measurement_device_type     'Nonius KappaCCD'
_diffrn_measurement_device     '95mm CCD camera on \k-goniostat'
_diffrn_measurement_method     '\w and \f scans'
_diffrn_detector_area_resol_mean     9
_diffrn_reflns_number     9135
_diffrn_reflns_av_R_equivalents     0.0411
_diffrn_reflns_theta_min     2.61
_diffrn_reflns_theta_max     30.88
_diffrn_reflns_theta_full     25
_diffrn_measured_fraction_theta_max     0.992
_diffrn_measured_fraction_theta_full     0.999
_diffrn_reflns_limit_h_min     -15
_diffrn_reflns_limit_h_max     15
_diffrn_reflns_limit_k_min     -18
_diffrn_reflns_limit_k_max     18
_diffrn_reflns_limit_l_min     -17
_diffrn_reflns_limit_l_max     16
_reflns_number_total     4721
_reflns_number_gt     3257
_reflns_threshold_expression     I>2\s(I)
_refine_ls_structure_factor_coef     Fsqd
_refine_ls_matrix_type     full
_refine_ls_R_factor_gt     0.0453
_refine_ls_wR_factor_ref     0.1075
_refine_ls_goodness_of_fit_ref     1.031
_refine_ls_restrained_S_all     1.038
_refine_ls_number_reflns     4721
_refine_ls_number_parameters     177
_refine_ls_number_restraints     1
_refine_ls_number_constraints     3
_refine_ls_hydrogen_treatment     constr
_refine_ls_weighting_scheme     calc
_refine_ls_weighting_details
         'calc w=1/[\s^2^(Fo^2^)+(0.0404P)^2^+0.7293P] where P=(Fo^2^+2Fc^2^)/3'
_atom_sites_solution_hydrogens     geom
_atom_sites_solution_primary     direct
_atom_sites_solution_secondary     difmap
_refine_ls_shift/su_max     0.001
_refine_diff_density_max     0.761
_refine_diff_density_min     -0.535
_refine_ls_extinction_method     none
loop_
    _atom_type_symbol
    _atom_type_description
    _atom_type_scat_dispersion_real
    _atom_type_scat_dispersion_imag
    _atom_type_scat_source
    C C 0.0033 0.0016 'International Tables Vol C Tables 4.2.6.8 and 6.1.1.4'
    H H 0 0 'International Tables Vol C Tables 4.2.6.8 and 6.1.1.4'
    O O 0.0106 0.006 'International Tables Vol C Tables 4.2.6.8 and 6.1.1.4'
    Si Si 0.0817 0.0704 'International Tables Vol C Tables 4.2.6.8 and 6.1.1.4'
    S S 0.1246 0.1234 'International Tables Vol C Tables 4.2.6.8 and 6.1.1.4'
_computing_data_collection     'COLLECT (Nonius, 2000)'
_computing_cell_refinement     'DENZO/SCALEPACK (Otwinowski & Minor, 1997)'
_computing_data_reduction     'DENZO/SCALEPACK (Otwinowski & Minor, 1997)'
_computing_structure_solution     'SHELXS97 (Sheldrick, 2008)'
_computing_structure_refinement     'SHELXL97 (Sheldrick, 2008)'
_computing_molecular_graphics     'ORTEP-3 for Windows (Farrugia, 1997)'
_computing_publication_material     'WinGX (Farrugia, 1999)'
loop_
    _atom_site_type_symbol
    _atom_site_label
    _atom_site_fract_x
    _atom_site_fract_y
    _atom_site_fract_z
    _atom_site_U_iso_or_equiv
    _atom_site_adp_type
    _atom_site_calc_flag
    _atom_site_refinement_flags
    _atom_site_occupancy
    _atom_site_disorder_assembly
    _atom_site_disorder_group
    S S1 1.00481(4) 0.33704(3) 0.46346(4) 0.01708(10) Uani d . 1 . .
    Si Si1 0.49810(5) 0.23584(4) 0.04270(4) 0.02127(12) Uani d . 1 A .
    O O1 0.87983(15) 0.41268(11) 0.42804(13) 0.0207(3) Uani d PD 0.7744(13) A 1
    O O2 1.08780(16) 0.36473(12) 0.39833(15) 0.0237(3) Uani d P 0.7744(13) A 1
    O O3 1.06468(17) 0.33877(12) 0.59590(14) 0.0250(3) Uani d P 0.7744(13) A 1
    O O1A 0.9453(3) 0.4058(4) 0.3433(4) 0.0207(3) Uani d PD 0.2256(13) A 2
    O O2A 1.1404(6) 0.3363(4) 0.4827(5) 0.0237(3) Uani d P 0.2256(13) A 2
    O O3A 0.9569(6) 0.3761(4) 0.5540(5) 0.0250(3) Uani d P 0.2256(13) A 2
    C C1 0.93291(17) 0.21448(12) 0.41521(15) 0.0178(3) Uani d . 1 A .
    C C2 0.86434(19) 0.16667(14) 0.47865(16) 0.0240(4) Uani d . 1 . .
    H H2 0.8564 0.1997 0.5469 0.029 Uiso calc R 1 A .
    C C3 0.8077(2) 0.06981(14) 0.44071(17) 0.0282(4) Uani d . 1 A .
    H H3 0.7606 0.0364 0.4836 0.034 Uiso calc R 1 . .
    C C4 0.81874(18) 0.02064(13) 0.34052(16) 0.0257(4) Uani d . 1 . .
    C C5 0.88776(18) 0.07073(13) 0.27880(16) 0.0246(4) Uani d . 1 A .
    H H5 0.8955 0.038 0.2102 0.03 Uiso calc R 1 . .
    C C6 0.94568(17) 0.16762(13) 0.31531(15) 0.0212(3) Uani d . 1 . .
    H H6 0.993 0.2011 0.2728 0.025 Uiso calc R 1 A .
    C C7 0.7575(2) -0.08509(15) 0.3004(2) 0.0377(5) Uani d . 1 A .
    H H7A 0.7553 -0.1005 0.2188 0.057 Uiso calc R 1 . .
    H H7C 0.6645 -0.0864 0.2972 0.057 Uiso calc R 1 . .
    H H7B 0.8131 -0.137 0.3591 0.057 Uiso calc R 1 . .
    C C8 0.81275(19) 0.45147(14) 0.30416(16) 0.0272(4) Uani d D 1 . .
    H H8A 0.8829 0.4663 0.2715 0.033 Uiso calc PR 0.7744(13) A 1
    H H8B 0.7671 0.5175 0.3066 0.033 Uiso calc PR 0.7744(13) A 1
    H H8A' 0.8112 0.518 0.2626 0.033 Uiso d PR 0.2256(13) A 2
    H H8B' 0.7906 0.4652 0.3762 0.033 Uiso d PR 0.2256(13) A 2
    C C9 0.71152(19) 0.38092(14) 0.21960(16) 0.0237(4) Uani d . 1 A .
    C C10 0.62740(19) 0.32454(14) 0.14905(16) 0.0247(4) Uani d . 1 . .
    C C11 0.58308(19) 0.15508(16) -0.03569(18) 0.0314(4) Uani d . 1 . .
    H H11A 0.6075 0.1983 -0.0916 0.047 Uiso calc R 1 A .
    H H11B 0.5207 0.1003 -0.0824 0.047 Uiso calc R 1 . .
    H H11C 0.6658 0.1241 0.0257 0.047 Uiso calc R 1 . .
    C C12 0.4334(2) 0.15281(15) 0.13563(19) 0.0333(4) Uani d . 1 . .
    H H12A 0.51 0.1164 0.1983 0.05 Uiso calc R 1 A .
    H H12B 0.3686 0.1023 0.0821 0.05 Uiso calc R 1 . .
    H H12C 0.3876 0.1959 0.1755 0.05 Uiso calc R 1 . .
    C C13 0.36123(19) 0.31849(14) -0.06735(17) 0.0270(4) Uani d . 1 . .
    H H13A 0.3137 0.355 -0.0237 0.041 Uiso calc R 1 A .
    H H13B 0.2962 0.2751 -0.1317 0.041 Uiso calc R 1 . .
    H H13C 0.4018 0.3688 -0.1045 0.041 Uiso calc R 1 . .
loop_
    _atom_site_aniso_label
    _atom_site_aniso_U_11
    _atom_site_aniso_U_22
    _atom_site_aniso_U_33
    _atom_site_aniso_U_12
    _atom_site_aniso_U_13
    _atom_site_aniso_U_23
    S1 0.01972(19) 0.01537(18) 0.01643(19) -0.00309(16) 0.00751(15) -0.00186(15)
    Si1 0.0256(2) 0.0199(2) 0.0190(2) -0.0004(2) 0.00962(19) -0.00338(19)
    O1 0.0220(7) 0.0174(7) 0.0228(8) -0.0009(6) 0.0091(6) -0.0038(6)
    O2 0.0242(8) 0.0217(8) 0.0295(8) -0.0020(6) 0.0152(7) 0.0019(6)
    O3 0.0322(8) 0.0222(8) 0.0168(7) -0.0078(7) 0.0058(6) -0.0022(6)
    O1A 0.0220(7) 0.0174(7) 0.0228(8) -0.0009(6) 0.0091(6) -0.0038(6)
    O2A 0.0242(8) 0.0217(8) 0.0295(8) -0.0020(6) 0.0152(7) 0.0019(6)
    O3A 0.0322(8) 0.0222(8) 0.0168(7) -0.0078(7) 0.0058(6) -0.0022(6)
    C1 0.0199(8) 0.0136(7) 0.0176(8) -0.0008(6) 0.0050(6) -0.0020(6)
    C2 0.0311(9) 0.0206(8) 0.0227(8) -0.0059(7) 0.0134(7) -0.0051(7)
    C3 0.0346(10) 0.0207(9) 0.0307(10) -0.0075(8) 0.0144(8) -0.0006(7)
    C4 0.0253(9) 0.0159(8) 0.0268(9) 0.0007(7) 0.0006(7) -0.0028(7)
    C5 0.0294(9) 0.0199(8) 0.0200(8) 0.0056(7) 0.0049(7) -0.0058(7)
    C6 0.0246(8) 0.0203(8) 0.0184(8) 0.0035(7) 0.0083(7) -0.0008(7)
    C7 0.0426(12) 0.0185(9) 0.0417(12) -0.0053(8) 0.0059(10) -0.0078(8)
    C8 0.0314(9) 0.0178(8) 0.0256(9) 0.0002(7) 0.0043(8) 0.0018(7)
    C9 0.0291(9) 0.0212(8) 0.0224(9) 0.0032(7) 0.0120(7) 0.0018(7)
    C10 0.0317(10) 0.0241(9) 0.0199(8) 0.0008(7) 0.0120(7) -0.0004(7)
    C11 0.0257(9) 0.0394(11) 0.0267(9) 0.0020(8) 0.0079(8) -0.0119(8)
    C12 0.0434(12) 0.0255(10) 0.0342(11) -0.0013(9) 0.0191(9) 0.0022(8)
    C13 0.0299(9) 0.0251(9) 0.0250(9) 0.0012(7) 0.0100(8) -0.0014(7)
_geom_special_details
;
All e.s.d.'s (except the e.s.d. in the dihedral angle between two l.s. planes)
are estimated using the full covariance matrix. The cell e.s.d.'s are taken
into account individually in the estimation of e.s.d.'s in distances, angles
and torsion angles; correlations between e.s.d.'s in cell parameters are only
used when they are defined by crystal symmetry. An approximate (isotropic)
treatment of cell e.s.d.'s is used for estimating e.s.d.'s involving l.s.
planes.
;
loop_
    _geom_bond_atom_site_label_1
    _geom_bond_atom_site_label_2
    _geom_bond_site_symmetry_2
    _geom_bond_distance
    _geom_bond_publ_flag
    S1 O2A . 1.374(5) ?
    S1 O2 . 1.4352(15) ?
    S1 O3 . 1.4434(15) ?
    S1 O3A . 1.454(6) ?
    S1 O1 . 1.5720(15) ?
    S1 O1A . 1.584(5) ?
    S1 C1 . 1.7561(16) ?
    Si1 C10 . 1.8526(19) ?
    Si1 C11 . 1.8594(19) ?
    Si1 C12 . 1.8600(19) ?
    Si1 C13 . 1.8625(19) ?
    O1 C8 . 1.446(2) ?
    O1A C8 . 1.430(3) ?
    C1 C6 . 1.387(2) ?
    C1 C2 . 1.388(2) ?
    C2 C3 . 1.387(2) ?
    C2 H2 . 0.95 ?
    C3 C4 . 1.396(3) ?
    C3 H3 . 0.95 ?
    C4 C5 . 1.390(3) ?
    C4 C7 . 1.510(2) ?
    C5 C6 . 1.389(2) ?
    C5 H5 . 0.95 ?
    C6 H6 . 0.95 ?
    C7 H7A . 0.98 ?
    C7 H7C . 0.98 ?
    C7 H7B . 0.98 ?
    C8 C9 . 1.465(2) ?
    C8 H8A . 0.99 ?
    C8 H8B . 0.99 ?
    C8 H8A' . 0.99 ?
    C8 H8B' . 0.99 ?
    C9 C10 . 1.201(3) ?
    C11 H11A . 0.98 ?
    C11 H11B . 0.98 ?
    C11 H11C . 0.98 ?
    C12 H12A . 0.98 ?
    C12 H12B . 0.98 ?
    C12 H12C . 0.98 ?
    C13 H13A . 0.98 ?
    C13 H13B . 0.98 ?
    C13 H13C . 0.98 ?
loop_
    _geom_angle_atom_site_label_1
    _geom_angle_atom_site_label_2
    _geom_angle_atom_site_label_3
    _geom_angle_site_symmetry_1
    _geom_angle_site_symmetry_3
    _geom_angle
    _geom_angle_publ_flag
    O2 S1 O3 . . 118.88(10) ?
    O2A S1 O3A . . 122.5(3) ?
    O2 S1 O1 . . 109.98(9) ?
    O3 S1 O1 . . 104.04(9) ?
    O2A S1 O1A . . 99.9(3) ?
    O3A S1 O1A . . 109.7(3) ?
    O2A S1 C1 . . 110.1(2) ?
    O2 S1 C1 . . 109.48(9) ?
    O3 S1 C1 . . 108.43(8) ?
    O3A S1 C1 . . 108.6(2) ?
    O1 S1 C1 . . 105.10(8) ?
    O1A S1 C1 . . 104.31(19) ?
    C10 Si1 C11 . . 108.03(9) ?
    C10 Si1 C12 . . 107.80(9) ?
    C11 Si1 C12 . . 110.10(10) ?
    C10 Si1 C13 . . 106.66(8) ?
    C11 Si1 C13 . . 112.01(9) ?
    C12 Si1 C13 . . 112.01(9) ?
    C8 O1 S1 . . 120.83(12) ?
    C8 O1A S1 . . 121.0(3) ?
    C6 C1 C2 . . 121.51(15) ?
    C6 C1 S1 . . 119.66(13) ?
    C2 C1 S1 . . 118.83(12) ?
    C3 C2 C1 . . 118.87(16) ?
    C3 C2 H2 . . 120.6 ?
    C1 C2 H2 . . 120.6 ?
    C2 C3 C4 . . 121.00(17) ?
    C2 C3 H3 . . 119.5 ?
    C4 C3 H3 . . 119.5 ?
    C5 C4 C3 . . 118.69(16) ?
    C5 C4 C7 . . 120.67(17) ?
    C3 C4 C7 . . 120.64(18) ?
    C6 C5 C4 . . 121.35(16) ?
    C6 C5 H5 . . 119.3 ?
    C4 C5 H5 . . 119.3 ?
    C1 C6 C5 . . 118.58(16) ?
    C1 C6 H6 . . 120.7 ?
    C5 C6 H6 . . 120.7 ?
    C4 C7 H7A . . 109.5 ?
    C4 C7 H7C . . 109.5 ?
    H7A C7 H7C . . 109.5 ?
    C4 C7 H7B . . 109.5 ?
    H7A C7 H7B . . 109.5 ?
    H7C C7 H7B . . 109.5 ?
    O1A C8 C9 . . 109.3(2) ?
    O1 C8 C9 . . 114.37(15) ?
    O1 C8 H8A . . 108.7 ?
    C9 C8 H8A . . 108.7 ?
    O1 C8 H8B . . 108.7 ?
    C9 C8 H8B . . 108.7 ?
    H8A C8 H8B . . 107.6 ?
    O1A C8 H8A' . . 109.8 ?
    C9 C8 H8A' . . 109.8 ?
    O1A C8 H8B' . . 109.8 ?
    C9 C8 H8B' . . 109.8 ?
    H8A' C8 H8B' . . 108.3 ?
    C10 C9 C8 . . 178.9(2) ?
    C9 C10 Si1 . . 178.90(17) ?
    Si1 C11 H11A . . 109.5 ?
    Si1 C11 H11B . . 109.5 ?
    H11A C11 H11B . . 109.5 ?
    Si1 C11 H11C . . 109.5 ?
    H11A C11 H11C . . 109.5 ?
    H11B C11 H11C . . 109.5 ?
    Si1 C12 H12A . . 109.5 ?
    Si1 C12 H12B . . 109.5 ?
    H12A C12 H12B . . 109.5 ?
    Si1 C12 H12C . . 109.5 ?
    H12A C12 H12C . . 109.5 ?
    H12B C12 H12C . . 109.5 ?
    Si1 C13 H13A . . 109.5 ?
    Si1 C13 H13B . . 109.5 ?
    H13A C13 H13B . . 109.5 ?
    Si1 C13 H13C . . 109.5 ?
    H13A C13 H13C . . 109.5 ?
    H13B C13 H13C . . 109.5 ?
loop_
    _geom_torsion_atom_site_label_1
    _geom_torsion_atom_site_label_2
    _geom_torsion_atom_site_label_3
    _geom_torsion_atom_site_label_4
    _geom_torsion_site_symmetry_1
    _geom_torsion_site_symmetry_2
    _geom_torsion_site_symmetry_3
    _geom_torsion_site_symmetry_4
    _geom_torsion
    _geom_torsion_publ_flag
    O2 S1 O1 C8 . . . . 36.57(16) ?
    O3 S1 O1 C8 . . . . 164.93(14) ?
    C1 S1 O1 C8 . . . . -81.18(15) ?
    O2A S1 O1A C8 . . . . -163.6(4) ?
    O3A S1 O1A C8 . . . . -33.6(5) ?
    C1 S1 O1A C8 . . . . 82.5(4) ?
    O2A S1 C1 C6 . . . . -53.4(3) ?
    O2 S1 C1 C6 . . . . -8.82(17) ?
    O3 S1 C1 C6 . . . . -139.95(14) ?
    O3A S1 C1 C6 . . . . 170.0(3) ?
    O1 S1 C1 C6 . . . . 109.28(14) ?
    O1A S1 C1 C6 . . . . 53.05(19) ?
    O2A S1 C1 C2 . . . . 126.6(3) ?
    O2 S1 C1 C2 . . . . 171.14(14) ?
    O3 S1 C1 C2 . . . . 40.01(17) ?
    O3A S1 C1 C2 . . . . -10.1(3) ?
    O1 S1 C1 C2 . . . . -70.77(15) ?
    O1A S1 C1 C2 . . . . -127.00(18) ?
    C6 C1 C2 C3 . . . . 0.0(3) ?
    S1 C1 C2 C3 . . . . -179.91(14) ?
    C1 C2 C3 C4 . . . . -0.1(3) ?
    C2 C3 C4 C5 . . . . -0.1(3) ?
    C2 C3 C4 C7 . . . . 179.61(18) ?
    C3 C4 C5 C6 . . . . 0.3(3) ?
    C7 C4 C5 C6 . . . . -179.42(17) ?
    C2 C1 C6 C5 . . . . 0.1(3) ?
    S1 C1 C6 C5 . . . . -179.91(13) ?
    C4 C5 C6 C1 . . . . -0.3(3) ?
