# Supplementary material for: 3-(Trimethyl­sil­yl)prop-2-ynyl p-toluene­sulfonate
Source: Acta Crystallogr Sect E Struct Rep Online. 2011 Oct 29;67(Pt 11):o3110. doi: 10.1107/S1600536811043595 (PMC3247495; doi:10.1107/S1600536811043595)
Supplement: Supplementary file 2 [file e-67-o3110-Isup2.hkl]

#
# h,k,l, Fc-squared, Fo-squared, sigma(Fo-squared) and status flag
#
data_I
_shelx_title ' shelxl in P 21/c ATOMS RENAMED SFW 8/15'
_shelx_refln_list_code          4
_shelx_F_calc_maximum      215.54
_exptl_crystal_F_000       600.00
_reflns_d_resolution_high  0.6924
 
loop_
 _symmetry_equiv_pos_as_xyz
 'x, y, z'
 '-x, y+1/2, -z+1/2'
 '-x, -y, -z'
 'x, -y-1/2, z-1/2'
 
_cell_length_a    10.6857
_cell_length_b    12.9413
_cell_length_c    11.8793
_cell_angle_alpha  90.000
_cell_angle_beta  113.471
_cell_angle_gamma  90.000
 
_shelx_F_squared_multiplier     1.000
 
loop_
 _refln_index_h
 _refln_index_k
 _refln_index_l
 _refln_F_squared_calc
 _refln_F_squared_meas
 _refln_F_squared_sigma
 _refln_observed_status
   2   0   0     9995.52     9684.53    113.36 o
   3   0   0      358.45      430.63      8.62 o
   4   0   0      107.10       59.14      3.08 o
   5   0   0        2.21        7.39      2.46 o
   6   0   0      814.41      745.44     15.40 o
   7   0   0      167.53      191.60     10.47 o
   8   0   0      935.95      850.17     23.41 o
   9   0   0       59.14       58.53     11.09 o
  10   0   0      970.41      985.09     28.96 o
  11   0   0       47.06       53.60      9.86 o
  12   0   0      300.55      289.55     19.71 o
  13   0   0       19.23        3.70     14.79 o
  14   0   0      379.42      362.25     33.27 o
   1   1   0     1287.82     1286.45     59.76 o
   2   1   0     1753.98     1616.56     15.68 o
   3   1   0      365.88      405.06      5.66 o
   4   1   0        3.87       -0.31      3.39 o
   5   1   0      164.58      138.95     11.09 o
   6   1   0       13.27       12.97      5.24 o
   7   1   0        8.58       14.11      5.85 o
   8   1   0      149.43      130.78      5.46 o
   9   1   0       63.73       81.69      9.86 o
  10   1   0        3.65       -2.55      8.01 o
  11   1   0        0.32        2.67      6.94 o
  12   1   0       46.11       41.69      9.02 o
  13   1   0      116.89       97.89     15.71 o
  14   1   0      110.65       49.79     12.94 o
   0   2   0     7056.24     6882.07     90.61 o
   1   2   0     2238.02     2230.19     21.78 o
   2   2   0    18836.67    18627.25    337.30 o
   3   2   0     2325.01     2391.57     22.65 o
   4   2   0     1042.43     1034.35     10.86 o
   5   2   0      542.81      499.01      8.42 o
   6   2   0      565.00      526.79     10.86 o
   7   2   0      280.41      234.36      7.98 o
   8   2   0      939.35      950.83     19.37 o
   9   2   0      259.71      250.82     10.78 o
  10   2   0       81.83       67.37      8.24 o
  11   2   0      126.44      131.12     14.48 o
  12   2   0      230.64      218.51     13.92 o
  13   2   0       26.71       10.72     10.86 o
  14   2   0      418.81      326.27     62.22 o
   1   3   0     2115.65     2231.08     34.19 o
   2   3   0     1383.55     1471.33     23.41 o
   3   3   0       23.49       28.20      2.18 o
   4   3   0      305.97      288.03      5.46 o
   5   3   0      620.68      632.17      9.47 o
   6   3   0      218.38      255.04      7.97 o
   7   3   0       95.81       64.04      8.62 o
   8   3   0        8.43       -5.01      5.01 o
   9   3   0        6.82       18.25     12.94 o
  10   3   0        3.31        1.63      8.42 o
  11   3   0      295.88      279.80     13.03 o
  12   3   0       95.12      102.50     25.87 o
  13   3   0        0.10        0.49     12.43 o
   0   4   0     9843.05    10434.53    148.78 o
   1   4   0     4639.10     4531.17     77.32 o
   2   4   0      212.13      193.83      4.00 o
   3   4   0     5142.25     5223.25     49.20 o
   4   4   0      616.85      656.80     11.40 o
   5   4   0      460.93      380.80      9.24 o
   6   4   0     1141.22     1119.41     16.55 o
   7   4   0     1679.26     1604.68     27.53 o
   8   4   0        3.35       -2.51      5.43 o
   9   4   0      867.99      865.22     19.71 o
  10   4   0       15.69       17.82     22.18 o
  11   4   0      174.39      196.81     13.17 o
  12   4   0       29.79        3.08     10.06 o
  13   4   0      130.90      117.23     13.76 o
   1   5   0     1422.24     1536.00     41.28 o
   2   5   0     3766.51     4099.07     39.46 o
   3   5   0      793.31      853.58     11.96 o
   4   5   0       20.41       18.01      5.54 o
   5   5   0        3.80        3.94      4.93 o
   6   5   0       91.15       88.76      5.69 o
   7   5   0       89.62      100.31      6.47 o
   8   5   0      122.48      126.55      8.58 o
   9   5   0      137.25      134.17      9.62 o
  10   5   0        7.09       10.75      7.70 o
  11   5   0        7.31       23.26     21.56 o
  12   5   0      210.13      193.88     12.58 o
  13   5   0       31.01       22.91     11.83 o
   0   6   0     2111.03     2190.21     42.51 o
   1   6   0     2768.06     2668.18     57.29 o
   2   6   0     1831.33     1898.04     51.75 o
   3   6   0     6296.91     6243.82     68.62 o
   4   6   0      302.66      283.37      7.18 o
   5   6   0     4284.47     4329.81     64.07 o
   6   6   0       18.28       43.00     15.71 o
   7   6   0     1398.16     1438.16     23.79 o
   8   6   0       21.98       15.74      8.01 o
   9   6   0      314.42      305.28     12.98 o
  10   6   0       30.23       42.07      9.55 o
  11   6   0      465.14      444.09     16.92 o
  12   6   0       39.51       21.01     11.10 o
  13   6   0      344.40      304.92     22.79 o
   1   7   0      246.48      268.41      5.54 o
   2   7   0      122.83      123.34      4.10 o
   3   7   0       44.05       46.04      3.36 o
   4   7   0      789.67      794.70     12.76 o
   5   7   0       83.79       88.84     13.55 o
   6   7   0       61.23       63.64      5.69 o
   7   7   0        0.40        2.99      5.87 o
   8   7   0        7.91        2.67      5.77 o
   9   7   0       30.25       23.87      6.93 o
  10   7   0       61.64       44.58     10.17 o
  11   7   0       19.74       11.76      9.79 o
  12   7   0       30.16       35.02     22.79 o
  13   7   0        4.12       -9.10     17.26 o
   0   8   0      362.95      436.96     10.61 o
   1   8   0     1671.50     1723.97     63.15 o
   2   8   0      234.15      208.05     12.63 o
   3   8   0      408.42      395.96      9.04 o
   4   8   0      881.91      895.35     14.79 o
   5   8   0     1367.88     1294.79     18.93 o
   6   8   0        1.95        5.78      5.17 o
   7   8   0      105.68      118.73      8.86 o
   8   8   0       17.94       27.89      7.70 o
   9   8   0      269.91      275.10     12.80 o
  10   8   0       77.33       79.89     11.74 o
  11   8   0      110.38      131.02     25.57 o
  12   8   0       58.10       49.68     14.79 o
   1   9   0        2.32       -0.31      3.40 o
   2   9   0      552.34      591.75     11.62 o
   3   9   0     1062.98     1079.57     18.12 o
   4   9   0      124.46      141.56     10.47 o
   5   9   0        9.78        8.76      2.88 o
   6   9   0       90.42       71.50     19.10 o
   7   9   0       40.87       41.72      7.98 o
   8   9   0       76.34       87.74     10.35 o
   9   9   0        5.21       -6.64      7.61 o
  10   9   0        1.82       -7.08     10.02 o
  11   9   0       14.82       17.32     22.18 o
  12   9   0        3.87       -0.75     12.92 o
   0  10   0     2225.17     2188.67     66.84 o
   1  10   0       33.83       36.22      9.55 o
   2  10   0     1698.30     1683.50     26.67 o
   3  10   0       48.54       51.68      3.49 o
   4  10   0      474.54      503.40     13.47 o
   5  10   0      105.12      141.95      9.91 o
   6  10   0      460.97      470.17     14.51 o
   7  10   0       67.91       64.44     10.47 o
   8  10   0       80.59       79.15     18.48 o
   9  10   0       14.56       12.68      9.36 o
  10  10   0      307.05      292.52     16.28 o
  11  10   0        7.70        5.32     11.40 o
   1  11   0        4.64        7.68      4.90 o
   2  11   0        8.73        1.06      8.01 o
   3  11   0        9.81        4.24      5.87 o
   4  11   0      106.35      126.30     18.48 o
   5  11   0      292.25      280.77     16.02 o
   6  11   0       11.03        8.51      8.49 o
   7  11   0      148.07      142.34     13.86 o
   8  11   0       36.24       48.44      9.36 o
   9  11   0        0.14       -2.73     22.18 o
  10  11   0       34.20       30.69     11.83 o
  11  11   0        8.94       11.76     11.94 o
   0  12   0     2914.50     3023.74     64.05 o
   1  12   0      267.84      282.02      9.18 o
   2  12   0     1124.77     1113.77     23.38 o
   3  12   0       47.06       75.54      7.37 o
   4  12   0      209.20      231.84     10.60 o
   5  12   0      175.07      178.28     10.06 o
   6  12   0      317.86      305.94     14.06 o
   7  12   0      110.11      112.28      9.74 o
   8  12   0      923.59      982.49     24.73 o
   9  12   0      168.80      164.37     12.80 o
  10  12   0       55.74       53.71     28.03 o
   1  13   0        1.06        0.12      6.81 o
   2  13   0        8.87       -5.91      5.91 o
   3  13   0       58.81       61.13      9.86 o
   4  13   0        5.86       12.32      7.10 o
   5  13   0       66.58       87.90     19.71 o
   6  13   0       38.34       60.75     10.17 o
   7  13   0       34.31       49.27     14.17 o
   8  13   0        0.01        5.49      9.30 o
   9  13   0        1.21       11.65     11.30 o
  10  13   0        1.63        3.90     12.87 o
   0  14   0       20.09       37.89     12.20 o
   1  14   0       89.23      101.38     18.79 o
   2  14   0        8.06        2.73     24.64 o
   3  14   0       49.99       43.50      9.30 o
   4  14   0       32.84       16.27     14.17 o
   5  14   0       22.16       37.55      9.91 o
   6  14   0      292.28      311.95     33.88 o
   7  14   0        0.72      -10.43     10.43 o
   8  14   0      101.95       84.91     13.24 o
   9  14   0       47.16       27.73     28.65 o
   1  15   0        5.07       -0.06     10.78 o
   2  15   0       60.03       58.70     11.30 o
   3  15   0      113.75      125.29     11.69 o
   4  15   0        4.25       -1.45     10.61 o
   5  15   0       38.00       42.76     11.10 o
   6  15   0        1.01       21.03     10.78 o
   7  15   0        1.63      -14.47     14.47 o
   8  15   0       22.81       27.50     21.56 o
   0  16   0      373.73      339.25     23.09 o
   1  16   0      413.94      345.66     18.07 o
   2  16   0      341.48      360.35     25.26 o
   3  16   0       80.33       81.34     31.11 o
   4  16   0       90.64       96.62     14.48 o
   5  16   0      126.49      150.60     52.67 o
   6  16   0        0.17        8.67     30.80 o
   7  16   0       99.39       66.93     21.98 o
   1  17   0        0.57      -11.30     11.30 o
   2  17   0        0.76       17.29     12.98 o
   3  17   0       10.49       23.00     12.80 o
   4  17   0       21.12       20.72     12.63 o
   5  17   0        2.08      -14.13     14.73 o
   0  18   0      261.87      199.41     22.36 o
   1  18   0      186.10      140.30     14.20 o
   2  18   0      245.78      222.43     16.49 o
   3  18   0      195.60      176.94     38.20 o
 -14   1   1       29.86       46.88     13.28 o
 -13   1   1        4.89        8.58     10.79 o
 -12   1   1      104.31      117.18     13.86 o
 -11   1   1       16.75        8.62      6.97 o
 -10   1   1       95.33       83.11     20.02 o
  -9   1   1      168.13      152.46      9.55 o
  -8   1   1      439.02      427.18     10.78 o
  -7   1   1      505.06      458.83     12.01 o
  -6   1   1       29.66       47.43      3.25 o
  -5   1   1       76.96       94.82      4.00 o
  -4   1   1       68.26       69.64      2.61 o
  -3   1   1      885.94      857.41      9.36 o
  -2   1   1     1083.72      995.94     10.02 o
  -1   1   1      466.48      476.64      7.80 o
   1   1   1     1289.35     1300.72     16.63 o
   2   1   1    15693.35    15791.99    133.81 o
   3   1   1      332.98      289.55      8.01 o
   4   1   1      232.67      214.09      4.36 o
   5   1   1        4.74        4.00      3.92 o
   6   1   1        2.21        0.31      3.92 o
   7   1   1      154.62      171.76      8.58 o
   8   1   1       25.66       51.37      6.22 o
   9   1   1      231.64      270.00     10.35 o
  10   1   1      175.12      194.43     11.69 o
  11   1   1        0.02        0.31      9.58 o
  12   1   1       92.27       97.68     12.80 o
  13   1   1       89.30       92.16     17.87 o
 -14   2   1       55.90       83.23     33.58 o
 -13   2   1       31.24       56.10     11.99 o
 -12   2   1        7.47       17.66     10.03 o
 -11   2   1       84.71      120.71     12.32 o
 -10   2   1       15.85       25.28      6.31 o
  -9   2   1        8.83        4.79      5.00 o
  -8   2   1      242.81      264.99      9.55 o
  -7   2   1      486.58      502.53     10.43 o
  -6   2   1       99.53       88.60      4.56 o
  -5   2   1      312.89      268.62     10.78 o
  -4   2   1     1038.85      996.06     11.10 o
  -3   2   1     1596.29     1627.14     15.90 o
  -2   2   1       89.84       87.52      1.85 o
  -1   2   1      377.55      375.23      4.79 o
   0   2   1      308.56      312.32      3.85 o
   1   2   1      713.11      783.82      8.92 o
   2   2   1    10576.06    10962.91    125.99 o
   3   2   1       99.09       91.19      2.61 o
   4   2   1        0.29        0.00      2.61 o
   5   2   1       69.29       69.12      4.88 o
   6   2   1        7.45       12.01      4.62 o
   7   2   1        1.49        0.25      6.11 o
   8   2   1      133.26      106.76      8.58 o
   9   2   1       25.62       22.55      8.93 o
  10   2   1      200.75      184.30     11.74 o
  11   2   1       36.93       34.14     19.41 o
  12   2   1        5.03       17.56     14.38 o
  13   2   1       23.31       28.58     13.72 o
 -14   3   1       91.07      113.03     15.11 o
 -13   3   1       11.22        7.20     10.21 o
 -12   3   1      871.34      924.34     25.35 o
 -11   3   1      180.98      165.59     12.01 o
 -10   3   1      640.30      626.97     19.49 o
  -9   3   1      314.63      321.62     10.02 o
  -8   3   1      200.19      207.38      8.28 o
  -7   3   1      441.19      433.86      9.58 o
  -6   3   1       94.92       80.66      6.16 o
  -5   3   1      272.54      242.63      5.00 o
  -4   3   1     1620.13     1508.53     18.17 o
  -3   3   1      547.03      446.31      5.43 o
  -2   3   1     1070.31      971.47     19.41 o
  -1   3   1     4881.10     5035.20     55.45 o
   0   3   1     6185.61     5994.92    107.81 o
   1   3   1      137.98       99.81      2.61 o
   2   3   1    15855.65    16195.70    228.56 o
   3   3   1       56.38       30.87      2.37 o
   4   3   1     4234.31     4323.46     49.50 o
   5   3   1     1521.42     1458.49     22.18 o
   6   3   1      390.41      461.25     14.79 o
   7   3   1      820.00      807.91     16.87 o
   8   3   1       58.48       50.94     13.55 o
   9   3   1      311.36      306.93     12.10 o
  10   3   1      893.43      929.04     22.54 o
  11   3   1       77.79       41.81     11.10 o
  12   3   1      329.28      355.24     18.07 o
  13   3   1       52.31       36.47     12.85 o
 -14   4   1        0.01       -1.22     15.71 o
 -13   4   1        0.03        2.55     22.79 o
 -12   4   1       21.53       30.15     14.17 o
 -11   4   1       98.26      109.14     25.26 o
 -10   4   1      321.98      322.16     20.64 o
  -9   4   1      573.45      550.88     15.23 o
  -8   4   1      375.54      352.32     11.23 o
  -7   4   1      151.50      163.53      5.61 o
  -6   4   1       13.01       28.36      4.29 o
  -5   4   1      545.54      596.77     22.49 o
  -4   4   1      134.59      162.33      7.08 o
  -3   4   1     1999.16     2129.97     21.23 o
  -2   4   1     3091.77     3248.90     58.22 o
  -1   4   1      108.78      104.42      2.18 o
   0   4   1     1343.95     1372.27     23.41 o
   1   4   1      540.82      585.87      7.37 o
   2   4   1     2925.80     3262.70     41.89 o
   3   4   1     1649.91     1801.22     43.12 o
   4   4   1     1831.41     1968.88     27.23 o
   5   4   1       24.39       19.96      4.44 o
   6   4   1      308.61      333.90     12.63 o
   7   4   1      154.18      176.41      8.86 o
   8   4   1       60.24       50.89      7.61 o
   9   4   1        0.00        2.22      8.32 o
  10   4   1       50.94       41.72      8.05 o
  11   4   1       50.94       58.00     10.06 o
  12   4   1       32.97       21.91     11.93 o
  13   4   1       15.34      -11.10     11.10 o
 -13   5   1       16.40       -0.69     10.66 o
 -12   5   1      183.66      198.66     13.28 o
 -11   5   1        0.28       -0.35      8.29 o
 -10   5   1      423.64      444.78     14.64 o
  -9   5   1       80.57       85.76      8.14 o
  -8   5   1        2.64       -6.31      6.31 o
  -7   5   1       58.30       45.59      4.10 o
  -6   5   1      650.57      726.89     13.44 o
  -5   5   1       85.05       96.52      5.85 o
  -4   5   1     1855.88     1880.64     23.93 o
  -3   5   1       25.74       32.33      3.08 o
  -2   5   1        9.81       23.44      2.77 o
  -1   5   1      111.73      130.63      2.61 o
   0   5   1      243.83      311.68      8.93 o
   1   5   1      931.50     1023.99     24.03 o
   2   5   1      854.81      887.80     11.54 o
   3   5   1        5.46        0.80      3.25 o
   4   5   1     3109.22     3296.97     46.82 o
   5   5   1      243.80      250.75      7.39 o
   6   5   1      178.47      185.80      8.32 o
   7   5   1      485.20      435.16     12.54 o
   8   5   1      491.09      464.38     14.80 o
   9   5   1        2.97       17.54      9.86 o
  10   5   1      194.38      198.14     14.65 o
  11   5   1        0.02       -1.11     12.01 o
  12   5   1       88.69       68.84     10.78 o
  13   5   1        3.49        9.30     23.10 o
 -13   6   1        0.11        2.26     14.33 o
 -12   6   1       27.67       29.51     11.62 o
 -11   6   1        5.39       -0.18     16.94 o
 -10   6   1       38.81       49.61      9.77 o
  -9   6   1       12.88       16.63      6.53 o
  -8   6   1        9.69       -2.02      3.91 o
  -7   6   1       76.47       78.77      7.39 o
  -6   6   1       88.57       81.57      5.01 o
  -5   6   1      596.48      574.56     23.72 o
  -4   6   1       89.38       93.79      4.62 o
  -3   6   1        6.26        0.51      4.62 o
  -2   6   1       70.46       98.43      4.00 o
  -1   6   1       85.14       79.98      2.37 o
   0   6   1     1129.00     1285.05     22.49 o
   1   6   1      506.54      567.44      8.42 o
   2   6   1       59.54       66.90      4.93 o
   3   6   1       18.21        3.88      4.31 o
   4   6   1        4.92       13.71      5.54 o
   5   6   1      217.64      246.71     25.26 o
   6   6   1       11.20        3.22      7.70 o
   7   6   1       22.29       12.73      8.32 o
   8   6   1       43.86       50.73      6.93 o
   9   6   1       14.47       13.25     12.63 o
  10   6   1       23.38        6.78     12.32 o
  11   6   1        0.06      -10.25     10.25 o
  12   6   1        3.60        8.77     10.78 o
  13   6   1        0.29      -19.30     20.17 o
 -13   7   1       79.79       62.84     17.87 o
 -12   7   1       70.45       75.00     12.27 o
 -11   7   1      215.48      245.99     19.10 o
 -10   7   1       50.27       41.09      7.80 o
  -9   7   1      287.75      310.22     24.64 o
  -8   7   1      163.30      177.04      9.47 o
  -7   7   1       40.43       56.59      7.70 o
  -6   7   1      436.95      454.93     10.25 o
  -5   7   1     2121.77     2081.67     41.89 o
  -4   7   1       76.75       72.77     10.17 o
  -3   7   1     1540.67     1457.07     23.21 o
  -2   7   1       62.87       66.17      2.76 o
  -1   7   1     3099.24     3129.47     71.77 o
   0   7   1     1333.75     1413.19     40.35 o
   1   7   1     1193.23     1156.75     30.19 o
   2   7   1      850.43      894.50     13.89 o
   3   7   1     1563.17     1630.36     24.16 o
   4   7   1       15.60       18.13      8.62 o
   5   7   1      458.93      526.90     12.63 o
   6   7   1       44.16       52.06      6.34 o
   7   7   1      503.27      495.46     26.49 o
   8   7   1       93.35      111.63     10.35 o
   9   7   1      220.65      227.02     21.87 o
  10   7   1        0.33       -1.51     12.01 o
  11   7   1      251.93      245.76     34.19 o
  12   7   1       96.50      101.36     12.80 o
 -13   8   1        5.40      -24.30     45.90 o
 -12   8   1       72.56       71.33     34.19 o
 -11   8   1       96.62       97.07     11.10 o
 -10   8   1      462.11      459.72     15.84 o
  -9   8   1      247.78      231.23     12.36 o
  -8   8   1      229.68      246.25     20.02 o
  -7   8   1        3.96       10.05      9.55 o
  -6   8   1       77.09       80.76      6.93 o
  -5   8   1        2.47        6.47      5.23 o
  -4   8   1       97.82      133.71      9.24 o
  -3   8   1      368.70      426.38     10.95 o
  -2   8   1     1617.67     1726.94     25.09 o
  -1   8   1      193.77      218.30     11.09 o
   0   8   1       77.17       91.51      3.70 o
   1   8   1      438.41      443.99      9.24 o
   2   8   1      209.08      213.31      6.71 o
   3   8   1      177.06      181.28      6.71 o
   4   8   1       54.47       57.15      7.39 o
   5   8   1        8.81        9.99      4.66 o
   6   8   1      341.63      344.64     11.10 o
   7   8   1        0.44       -3.74      6.49 o
   8   8   1       28.67       24.64      8.28 o
   9   8   1       52.69       72.59      9.62 o
  10   8   1       27.17       28.16      9.24 o
  11   8   1        1.26       -0.55      9.90 o
  12   8   1        1.64       22.76     15.09 o
 -12   9   1      158.79      170.40     38.81 o
 -11   9   1      118.53      141.44     12.80 o
 -10   9   1        3.79       11.12      9.91 o
  -9   9   1      276.24      289.01     20.95 o
  -8   9   1      140.58      134.46     24.33 o
  -7   9   1     1177.87     1176.71     31.11 o
  -6   9   1       89.67       80.50      7.10 o
  -5   9   1     1175.24     1173.29     22.28 o
  -4   9   1       19.47       10.79      6.49 o
  -3   9   1     2398.50     2381.80     38.63 o
  -2   9   1      131.07      129.25      4.96 o
  -1   9   1     2363.81     2259.92     52.37 o
   0   9   1       66.47       76.61      4.93 o
   1   9   1     1621.79     1596.45     22.94 o
   2   9   1      526.89      585.22     18.17 o
   3   9   1     1260.53     1260.26     20.63 o
   4   9   1      871.92      840.85     14.18 o
   5   9   1     1494.91     1516.66     25.39 o
   6   9   1      227.03      226.72     10.79 o
   7   9   1      847.55      835.75     31.73 o
   8   9   1        0.04        0.75      8.92 o
   9   9   1      577.42      631.97     19.81 o
  10   9   1      173.48      150.32     12.43 o
  11   9   1      420.89      427.99     27.11 o
  12   9   1      100.70       72.35     17.25 o
 -12  10   1       65.95       70.86     15.03 o
 -11  10   1       27.64       29.80     52.37 o
 -10  10   1       67.54       75.28     20.02 o
  -9  10   1       27.00       13.43     10.66 o
  -8  10   1      415.63      445.33     15.52 o
  -7  10   1       41.85       55.90      7.84 o
  -6  10   1      321.46      301.02     12.32 o
  -5  10   1      180.07      186.89     21.25 o
  -4  10   1       64.68       70.00      7.25 o
  -3  10   1       22.12       22.37     16.02 o
  -2  10   1       59.30       52.00      3.86 o
  -1  10   1       90.57       83.01      5.54 o
   0  10   1       13.97       10.58      3.68 o
   1  10   1       94.65       81.40      9.86 o
   2  10   1        6.43       14.81      8.93 o
   3  10   1       20.14       22.88      4.10 o
   4  10   1      161.84      148.70      6.55 o
   5  10   1      156.57      111.49     18.17 o
   6  10   1       19.90       19.89      8.73 o
   7  10   1       96.98      100.95      9.12 o
   8  10   1        0.00        8.16      8.58 o
   9  10   1       46.09       70.55     15.71 o
  10  10   1       40.31       46.02     11.09 o
  11  10   1       18.60       30.08     17.56 o
 -11  11   1       15.27        9.12     46.82 o
 -10  11   1       37.46       35.38     32.04 o
  -9  11   1      199.80      196.44     13.59 o
  -8  11   1      127.60      171.42     11.74 o
  -7  11   1      173.49      176.41     10.21 o
  -6  11   1       77.18       93.42      8.24 o
  -5  11   1       10.46       12.30      6.05 o
  -4  11   1       19.43        4.39      9.24 o
  -3  11   1     1159.84     1084.66     21.01 o
  -2  11   1       96.45      103.59      8.32 o
  -1  11   1      578.74      590.28     11.67 o
   0  11   1      488.82      507.64     23.41 o
   1  11   1     1180.21     1105.28     21.56 o
   2  11   1       33.48       50.30     11.71 o
   3  11   1        6.38       -5.73      6.47 o
   4  11   1      234.00      217.95     20.02 o
   5  11   1      261.02      288.59     12.10 o
   6  11   1       77.23       90.48     10.43 o
   7  11   1      640.25      676.60     19.39 o
   8  11   1        5.45        9.06     20.02 o
   9  11   1       87.44       89.32     11.83 o
  10  11   1        0.11        0.49     10.61 o
  11  11   1       22.44       37.63     20.29 o
 -11  12   1       26.99       29.34     14.20 o
 -10  12   1        4.48       12.23     13.86 o
  -9  12   1        2.58       22.83     11.96 o
  -8  12   1      155.25      183.89     14.79 o
  -7  12   1        0.55       -3.13      8.86 o
  -6  12   1       29.84       21.39      7.10 o
  -5  12   1      215.20      235.66     10.21 o
  -4  12   1       23.12       13.18      6.49 o
  -3  12   1      123.13      121.92      9.00 o
  -2  12   1        0.26       -0.76      6.66 o
  -1  12   1      172.99      193.62      8.00 o
   0  12   1       73.15       66.07      8.62 o
   1  12   1        1.36        0.62      4.41 o
   2  12   1      190.47      146.44      7.97 o
   3  12   1       57.26       49.22      7.39 o
   4  12   1       54.40       54.75      7.37 o
   5  12   1       63.14       64.31      9.18 o
   6  12   1       26.89        1.93      9.57 o
   7  12   1        2.60        8.93     20.02 o
   8  12   1        6.06       13.88      9.79 o
   9  12   1        0.03        6.33     16.33 o
  10  12   1        4.38       18.46     27.11 o
 -10  13   1      244.15      182.90     36.96 o
  -9  13   1        5.97       -1.09     13.56 o
  -8  13   1      429.35      389.49     17.54 o
  -7  13   1       61.59       62.15      9.47 o
  -6  13   1      318.04      359.35     32.65 o
  -5  13   1        0.99        2.86      7.84 o
  -4  13   1      282.28      276.20     11.74 o
  -3  13   1      147.57      174.84      9.55 o
  -2  13   1      964.96     1022.47     22.94 o
  -1  13   1      366.49      368.57     13.62 o
   0  13   1     1225.42     1289.93     29.26 o
   1  13   1       34.96       40.44      6.36 o
   2  13   1     1555.86     1555.08     31.08 o
   3  13   1        6.05        9.00     12.63 o
   4  13   1      556.88      571.67     16.84 o
   5  13   1        1.02       -0.92      7.98 o
   6  13   1      338.71      402.39     15.96 o
   7  13   1        9.15        1.22     10.43 o
   8  13   1      318.57      302.76     30.80 o
   9  13   1        3.86        2.99     16.02 o
  -9  14   1      258.05      294.79     36.04 o
  -8  14   1      300.67      346.36     41.58 o
  -7  14   1      287.19      306.74     32.65 o
  -6  14   1       29.40       30.22     38.81 o
  -5  14   1       66.45       57.74      9.30 o
  -4  14   1        0.40        1.08     16.94 o
  -3  14   1      212.40      222.34     12.87 o
  -2  14   1       18.07       11.29      7.80 o
  -1  14   1       49.29       41.12      9.74 o
   0  14   1      100.15      106.75     11.76 o
   1  14   1        0.33       -0.90      8.05 o
   2  14   1       12.62       24.64      9.79 o
   3  14   1       31.85       32.94      7.84 o
   4  14   1        0.01        6.88      8.92 o
   5  14   1       18.75        5.97      9.79 o
   6  14   1       64.27       56.02     11.74 o
   7  14   1       11.66       25.23      9.99 o
   8  14   1       85.56       73.37     12.27 o
  -8  15   1       71.35       74.24     16.53 o
  -7  15   1        6.54      -11.17     12.40 o
  -6  15   1      361.00      355.16     22.49 o
  -5  15   1       12.30       18.17     10.17 o
  -4  15   1      783.00      785.40     39.74 o
  -3  15   1       67.05       60.78     10.23 o
  -2  15   1      864.38      865.30     25.46 o
  -1  15   1       56.25       73.39     11.05 o
   0  15   1      831.28      836.05     27.41 o
   1  15   1        0.68      -16.63     16.63 o
   2  15   1      567.89      560.77     42.20 o
   3  15   1       30.35       48.75     11.54 o
   4  15   1      676.72      675.64     22.84 o
   5  15   1       58.44       60.46     14.03 o
   6  15   1      479.48      503.00     20.13 o
   7  15   1       68.23       72.19     12.61 o
   8  15   1      275.20      228.56     25.87 o
  -7  16   1       16.37       33.10     14.09 o
  -6  16   1        2.73      -14.95     14.95 o
  -5  16   1      106.87      126.71     21.65 o
  -4  16   1        0.04       12.32     16.63 o
  -3  16   1       12.96       29.57     12.17 o
  -2  16   1       32.88       31.22     10.61 o
  -1  16   1        6.23        3.95     13.55 o
   0  16   1       18.26       13.84     19.41 o
   1  16   1        8.36       28.98     11.54 o
   2  16   1       44.64       73.83     16.33 o
   3  16   1       18.06       34.67     12.85 o
   4  16   1       56.09       64.32     13.48 o
   5  16   1       74.79       77.93     21.25 o
   6  16   1       76.74       66.69     15.86 o
  -6  17   1      108.92       85.43     24.03 o
  -5  17   1       56.71       57.59     40.35 o
  -4  17   1      312.22      348.59     27.72 o
  -3  17   1      209.47      176.94     16.30 o
  -2  17   1       39.44       56.01     13.86 o
  -1  17   1        5.02       18.19     12.36 o
   0  17   1        8.35        7.16     14.91 o
   1  17   1      164.59      156.57     24.95 o
   2  17   1      163.52      166.52     15.61 o
   3  17   1        0.01        1.80     14.48 o
   4  17   1      300.00      307.75     20.33 o
   5  17   1       25.24        4.78     13.68 o
  -4  18   1       59.91       88.10     30.80 o
  -3  18   1       23.86       38.42     16.56 o
  -2  18   1       10.34        4.97     17.45 o
  -1  18   1        0.02       13.50     32.34 o
   0  18   1       42.97       26.70     32.65 o
   1  18   1       67.78       92.14     17.41 o
   2  18   1        9.17       24.03     14.03 o
   3  18   1      132.24      113.36     20.95 o
 -14   0   2       40.29       48.67     16.02 o
 -13   0   2        0.40       11.09     10.47 o
 -12   0   2      340.91      299.41     17.25 o
 -11   0   2      211.73      232.87     15.40 o
 -10   0   2      798.46      782.40     22.18 o
  -9   0   2       48.64       52.98      7.39 o
  -8   0   2     2387.40     2270.20     44.97 o
  -7   0   2      595.14      648.72     17.25 o
  -6   0   2     3679.51     3650.18     52.98 o
  -5   0   2     1646.32     1753.94     24.03 o
  -4   0   2      276.13      327.75      6.16 o
  -3   0   2      968.73      969.69     12.94 o
  -2   0   2    46459.58    43152.85    802.12 o
  -1   0   2     5474.05     5083.76     73.31 o
   0   0   2    10223.63     9780.02    131.22 o
   1   0   2     2887.09     2801.24     48.05 o
   2   0   2     1244.64     1049.16     17.25 o
   3   0   2      612.82      691.84     12.94 o
   4   0   2     2440.58     2358.29     54.83 o
   5   0   2      382.24      370.87     14.17 o
   6   0   2     1671.34     1666.45     41.28 o
   7   0   2       59.31       72.70     12.32 o
   8   0   2     1196.08     1340.56     43.12 o
   9   0   2      393.32      442.95     24.03 o
  10   0   2      434.61      473.14     27.72 o
  11   0   2       32.44       38.20     19.71 o
  12   0   2      602.58      660.42     38.20 o
  13   0   2       41.04       36.96     16.02 o
 -14   1   2       44.13       55.98     13.00 o
 -13   1   2       83.48      112.61     15.71 o
 -12   1   2       58.62       70.61      8.49 o
 -11   1   2      492.46      473.91     18.48 o
 -10   1   2       43.73       48.31      5.87 o
  -9   1   2      604.75      566.44     18.17 o
  -8   1   2       39.70       48.17      5.24 o
  -7   1   2      770.34      662.16     12.01 o
  -6   1   2       18.93       12.59      3.08 o
  -5   1   2      333.63      287.68      5.24 o
  -4   1   2      226.29      211.16      4.00 o
  -3   1   2     1094.53     1003.49      9.74 o
  -2   1   2        0.30        5.25      0.87 o
  -1   1   2    10074.06     9933.55    258.44 o
   0   1   2     1076.00     1021.35     15.09 o
   1   1   2     7899.81     7878.60    166.03 o
   2   1   2      133.76      136.90      4.93 o
   3   1   2      448.93      441.74      6.53 o
   4   1   2     2004.65     2030.40     30.80 o
   5   1   2      136.23      121.27      6.36 o
   6   1   2      153.96      152.82      8.32 o
   7   1   2        5.44        6.42      6.31 o
   8   1   2       18.21       17.93      6.31 o
   9   1   2       66.90       79.52     11.71 o
  10   1   2       54.30       62.20     17.56 o
  11   1   2        4.34       12.14     11.05 o
  12   1   2       13.54        6.16     11.76 o
  13   1   2       10.83       11.35     16.54 o
 -14   2   2       71.53       73.16     16.02 o
 -13   2   2       57.75       44.24     10.17 o
 -12   2   2       22.65       47.57      7.61 o
 -11   2   2      178.69      154.25      8.49 o
 -10   2   2      439.21      468.03     19.41 o
  -9   2   2      136.88      116.79      7.70 o
  -8   2   2      955.16      975.36     15.96 o
  -7   2   2      100.06       89.48      4.36 o
  -6   2   2      757.03      708.81      9.79 o
  -5   2   2      345.78      385.39      5.87 o
  -4   2   2     3136.46     3233.03     29.84 o
  -3   2   2       17.15       24.26      1.85 o
  -2   2   2     1426.55     1431.20     21.87 o
  -1   2   2     2257.57     2256.87     27.41 o
   0   2   2    14073.36    13897.92    131.34 o
   1   2   2     1928.28     2025.43     21.66 o
   2   2   2     2144.81     2167.85     23.72 o
   3   2   2     2469.44     2604.25     26.66 o
   4   2   2       15.58        7.10      3.53 o
   5   2   2     1537.00     1443.94     23.82 o
   6   2   2     1216.67     1140.98     22.19 o
   7   2   2       47.61       46.56      6.49 o
   8   2   2      484.87      449.50     13.76 o
   9   2   2        7.57        9.55      8.28 o
  10   2   2      245.40      253.05     20.95 o
  11   2   2       38.86       48.91     11.67 o
  12   2   2      580.31      564.95     28.96 o
  13   2   2        1.79       -8.18     11.54 o
 -14   3   2        0.58       16.56     26.80 o
 -13   3   2      143.12      106.71     14.79 o
 -12   3   2       28.85       34.01      7.84 o
 -11   3   2        0.82        3.64      7.61 o
 -10   3   2      158.27      149.31      8.92 o
  -9   3   2      181.63      182.83      8.30 o
  -8   3   2      288.18      262.82      8.24 o
  -7   3   2       84.24       97.49      6.47 o
  -6   3   2      167.32      145.46      4.12 o
  -5   3   2      313.12      320.51      5.43 o
  -4   3   2      114.50      106.27      2.61 o
  -3   3   2     1712.32     1788.93     18.48 o
  -2   3   2     1157.70     1140.89     11.97 o
  -1   3   2       46.28       47.02      2.46 o
   0   3   2     2015.79     2067.63     30.50 o
   1   3   2       90.79       87.07      3.70 o
   2   3   2       16.01        6.16      2.18 o
   3   3   2     3394.40     3498.97     36.15 o
   4   3   2      379.36      434.21      8.73 o
   5   3   2       57.92       92.79     14.48 o
   6   3   2      569.32      523.92     12.71 o
   7   3   2      108.72      103.64      7.18 o
   8   3   2       40.00       25.18      5.91 o
   9   3   2       42.54       51.49      8.42 o
  10   3   2      403.17      432.69     17.20 o
  11   3   2        2.35      -10.67     10.67 o
  12   3   2        0.34        4.52     10.23 o
  13   3   2       35.23       -2.38     29.57 o
 -14   4   2       43.84       32.94     12.01 o
 -13   4   2       11.62       19.29     25.87 o
 -12   4   2        5.14       12.22     10.86 o
 -11   4   2      151.27      145.60     10.45 o
 -10   4   2      156.95      141.51      7.80 o
  -9   4   2     1257.98     1234.95     21.33 o
  -8   4   2        0.39        3.88      3.25 o
  -7   4   2     1029.57      950.14     14.03 o
  -6   4   2       56.81       67.25      3.68 o
  -5   4   2     3690.25     3674.14     55.75 o
  -4   4   2     1938.12     2074.96     22.00 o
  -3   4   2     1331.03     1256.22     13.48 o
  -2   4   2       24.16       28.54      2.46 o
  -1   4   2     3348.41     3421.24     73.62 o
   0   4   2      147.81      130.96      2.81 o
   1   4   2     5081.50     5200.40     62.22 o
   2   4   2      150.50      177.95      5.24 o
   3   4   2      397.57      356.54      7.70 o
   4   4   2      492.49      473.52     12.01 o
   5   4   2     1334.78     1296.55     21.57 o
   6   4   2       35.53       52.82      5.61 o
   7   4   2     1175.55     1206.98     24.26 o
   8   4   2       27.47       37.05      7.54 o
   9   4   2      417.28      462.26     15.10 o
  10   4   2      111.97       96.00     11.49 o
  11   4   2      266.27      279.95     15.46 o
  12   4   2       20.19        4.17     13.17 o
  13   4   2      119.03       83.96     16.72 o
 -14   5   2      213.06      195.26     28.65 o
 -13   5   2        4.23       -8.01     10.25 o
 -12   5   2      240.76      241.98     13.68 o
 -11   5   2       11.02        0.62      8.28 o
 -10   5   2       63.04       74.23     12.01 o
  -9   5   2      107.94      101.88      8.62 o
  -8   5   2     1026.32     1034.53     18.28 o
  -7   5   2       36.78       42.48      7.70 o
  -6   5   2     1010.05     1063.04     16.75 o
  -5   5   2        1.53       13.86      3.31 o
  -4   5   2     3721.96     3854.66     43.97 o
  -3   5   2       33.79       23.40      4.93 o
  -2   5   2     1168.44     1139.59     20.33 o
  -1   5   2        9.55        4.93      1.58 o
   0   5   2       23.03       43.75      2.18 o
   1   5   2       87.06       96.91      4.31 o
   2   5   2     1424.19     1471.76     19.81 o
   3   5   2      462.27      454.82     16.63 o
   4   5   2        2.85        9.63      3.99 o
   5   5   2      515.60      498.27     15.09 o
   6   5   2        0.49        1.54      5.23 o
   7   5   2        8.47        6.64      5.77 o
   8   5   2      587.88      553.16     15.23 o
   9   5   2        0.15       -0.42      7.97 o
  10   5   2      160.81      126.02     10.47 o
  11   5   2       11.47        3.64     12.63 o
  12   5   2      109.52       88.74     17.17 o
 -14   6   2        5.87      -17.25     24.64 o
 -13   6   2      175.33      184.82     22.18 o
 -12   6   2        1.44        9.36      9.74 o
 -11   6   2       28.35       35.87     12.94 o
 -10   6   2        2.91       13.23      6.31 o
  -9   6   2      392.92      412.04     22.79 o
  -8   6   2      772.78      798.49     19.41 o
  -7   6   2     3630.78     3739.20     50.45 o
  -6   6   2       19.69       34.07      4.83 o
  -5   6   2     3515.90     3432.09     41.41 o
  -4   6   2       69.02       93.30      4.73 o
  -3   6   2     3132.19     2991.00     38.83 o
  -2   6   2        0.95        1.69      2.16 o
  -1   6   2     1391.07     1376.80     30.19 o
   0   6   2     1304.96     1357.30     17.29 o
   1   6   2     4801.37     4817.78     66.84 o
   2   6   2        5.00        3.75      5.85 o
   3   6   2     1987.20     1899.33     29.01 o
   4   6   2        7.30        8.18      4.44 o
   5   6   2      313.96      313.34      9.12 o
   6   6   2        0.23       -0.14      3.08 o
   7   6   2      809.74      789.47     21.56 o
   8   6   2       31.52       24.73      8.58 o
   9   6   2     1572.82     1524.74     44.97 o
  10   6   2       14.67        6.04     21.56 o
  11   6   2      578.50      536.42     23.95 o
  12   6   2      117.60      112.25     16.10 o
 -13   7   2        1.35      -18.79     18.79 o
 -12   7   2      231.32      251.02     25.26 o
 -11   7   2        6.70       10.14      7.61 o
 -10   7   2      129.99      139.78     14.48 o
  -9   7   2        7.95       22.34      7.25 o
  -8   7   2       45.46       56.16     12.01 o
  -7   7   2       78.48      105.12      8.29 o
  -6   7   2     2925.45     3017.76     42.73 o
  -5   7   2      129.92      139.69     20.64 o
  -4   7   2     1332.62     1360.37     23.41 o
  -3   7   2        5.32       18.97      4.00 o
  -2   7   2      297.05      317.27      5.87 o
  -1   7   2      122.08      138.70      3.68 o
   0   7   2      813.06      828.38     14.48 o
   1   7   2      175.49      162.64      4.88 o
   2   7   2       62.19       75.46      4.83 o
   3   7   2      189.40      173.59      9.86 o
   4   7   2      490.14      446.51     11.99 o
   5   7   2      100.26       95.06      9.24 o
   6   7   2       50.51       57.28      7.61 o
   7   7   2       20.91       31.78     10.17 o
   8   7   2       78.19       60.65     10.66 o
   9   7   2       88.59       92.60     10.35 o
  10   7   2       41.41       41.52     10.67 o
  11   7   2        0.06       13.47     13.03 o
  12   7   2        1.45       10.16     11.93 o
 -13   8   2       72.89       66.45     17.19 o
 -12   8   2       40.89        8.44     10.82 o
 -11   8   2      123.90      109.77     15.71 o
 -10   8   2       12.61       10.47      8.28 o
  -9   8   2        2.38        8.31      7.84 o
  -8   8   2       60.14       40.61      9.24 o
  -7   8   2      491.43      486.26     14.03 o
  -6   8   2       17.81       18.14      6.31 o
  -5   8   2     1189.10     1189.79     36.96 o
  -4   8   2        3.46       -1.74      8.01 o
  -3   8   2      898.25      932.14     20.95 o
  -2   8   2       67.37       73.80      4.62 o
  -1   8   2      979.12      926.53     27.41 o
   0   8   2       45.43       37.81      3.85 o
   1   8   2       45.53       32.90      4.93 o
   2   8   2     2166.36     2161.23     31.99 o
   3   8   2      313.75      288.09      7.92 o
   4   8   2      253.56      252.15     14.79 o
   5   8   2       91.37       80.68      8.32 o
   6   8   2       48.62       43.26      8.86 o
   7   8   2      461.03      505.30     28.65 o
   8   8   2       13.86       31.45      8.92 o
   9   8   2      304.77      319.87     22.79 o
  10   8   2        8.08       -4.26      9.18 o
  11   8   2      112.56      113.30     12.80 o
 -13   9   2       59.91       48.05     24.64 o
 -12   9   2       13.86       14.67     12.76 o
 -11   9   2      125.93      127.56     13.23 o
 -10   9   2        6.15       -2.12     10.43 o
  -9   9   2        0.47        6.47      6.53 o
  -8   9   2       22.82        9.78      9.55 o
  -7   9   2       58.51       54.61     11.40 o
  -6   9   2       47.41       39.78      6.05 o
  -5   9   2      276.94      302.64     22.18 o
  -4   9   2       45.53       42.80      6.93 o
  -3   9   2       11.36       11.40      5.23 o
  -2   9   2        1.75       -1.85      5.61 o
  -1   9   2      586.99      553.49     10.51 o
   0   9   2      127.18      129.61      5.17 o
   1   9   2       24.69       36.73      6.47 o
   2   9   2      874.06      811.54     22.18 o
   3   9   2      283.42      278.15      8.86 o
   4   9   2        2.26       12.66     14.79 o
   5   9   2      128.51      147.74      7.53 o
   6   9   2        2.47        2.20      6.05 o
   7   9   2        0.77       -8.49      8.49 o
   8   9   2        1.83        9.21      8.05 o
   9   9   2       25.60       11.72      8.86 o
  10   9   2       34.39       32.80      9.99 o
  11   9   2       64.86       63.11     12.94 o
 -12  10   2      201.50      210.10     19.26 o
 -11  10   2        5.20      -13.12     20.64 o
 -10  10   2      182.58      196.04     30.80 o
  -9  10   2        0.11       10.03     10.67 o
  -8  10   2      573.04      602.69     17.54 o
  -7  10   2      281.39      295.04     11.49 o
  -6  10   2      382.50      372.24     11.93 o
  -5  10   2       45.59       57.82      7.98 o
  -4  10   2      389.18      411.70     11.83 o
  -3  10   2       61.31       72.05      6.66 o
  -2  10   2      267.53      261.44      9.32 o
  -1  10   2        2.47        5.34      6.16 o
   0  10   2     1092.66     1112.92     17.61 o
   1  10   2        7.05        7.56      4.28 o
   2  10   2     1171.37     1153.36     24.03 o
   3  10   2       14.83       21.11      7.70 o
   4  10   2     1386.90     1450.35     36.96 o
   5  10   2       10.81       12.80      8.42 o
   6  10   2      205.19      202.98     11.09 o
   7  10   2        8.56       19.41      8.71 o
   8  10   2      198.16      191.73     12.10 o
   9  10   2       28.75       28.66     11.30 o
  10  10   2      161.91      133.33     13.92 o
  11  10   2        3.20      -17.10     17.10 o
 -12  11   2        6.66       36.96     23.41 o
 -11  11   2       24.66       37.97     26.80 o
 -10  11   2       76.16       96.34     14.20 o
  -9  11   2      402.26      450.28     17.01 o
  -8  11   2       42.41       40.80      8.05 o
  -7  11   2      429.02      437.77     15.24 o
  -6  11   2      279.54      311.05     15.40 o
  -5  11   2      321.13      363.29     12.58 o
  -4  11   2      363.94      349.97     11.10 o
  -3  11   2      705.37      717.06     20.33 o
  -2  11   2       47.34       82.55      8.32 o
  -1  11   2       83.39       91.42      5.46 o
   0  11   2        1.54       11.58      5.13 o
   1  11   2      566.21      556.86     12.19 o
   2  11   2       82.50       95.48     10.78 o
   3  11   2        0.16        8.62      5.51 o
   4  11   2       98.27       83.63      9.00 o
   5  11   2       15.03       15.36      8.68 o
   6  11   2        0.23        0.33      8.29 o
   7  11   2      167.73      153.06     10.95 o
   8  11   2      154.21      125.44     13.86 o
   9  11   2       31.33       18.07     11.67 o
  10  11   2       23.69       48.60     11.76 o
 -11  12   2       17.59       -5.83     14.79 o
 -10  12   2      506.48      494.27     39.43 o
  -9  12   2       18.74       28.60     11.83 o
  -8  12   2      314.21      326.57     21.25 o
  -7  12   2      259.13      279.89     28.65 o
  -6  12   2      525.81      539.22     15.96 o
  -5  12   2      454.35      487.01     14.80 o
  -4  12   2      469.42      478.96     13.76 o
  -3  12   2       90.20      110.31     13.55 o
  -2  12   2      988.27      992.25     21.46 o
  -1  12   2      349.70      342.90     10.79 o
   0  12   2     1169.91     1129.65     20.74 o
   1  12   2        0.05        3.18      5.01 o
   2  12   2       38.88       55.24      7.25 o
   3  12   2       31.59       46.26      8.93 o
   4  12   2      118.13      104.47      9.18 o
   5  12   2        1.61        4.40      9.12 o
   6  12   2     1259.39     1233.01     27.63 o
   7  12   2      482.46      479.00     21.56 o
   8  12   2      304.52      336.20     15.35 o
   9  12   2       97.91      117.79     12.36 o
  10  12   2      162.39      134.30     25.26 o
 -10  13   2       31.44       47.92     24.64 o
  -9  13   2       59.64       43.51     24.95 o
  -8  13   2       49.20       61.21     12.28 o
  -7  13   2      697.46      724.31     50.83 o
  -6  13   2      691.39      674.40     18.60 o
  -5  13   2      309.08      319.84     13.15 o
  -4  13   2      109.09      126.30     27.41 o
  -3  13   2      160.66      166.23     14.48 o
  -2  13   2        6.27        0.88      5.91 o
  -1  13   2       18.18       16.96      7.25 o
   0  13   2        3.03        6.31      8.01 o
   1  13   2       87.15      101.60      9.57 o
   2  13   2       29.09       27.22      7.84 o
   3  13   2        0.13       11.90      7.61 o
   4  13   2        7.05        0.72      7.61 o
   5  13   2        9.41        2.38      8.87 o
   6  13   2        7.80       12.31      8.86 o
   7  13   2       15.29        7.67     10.51 o
   8  13   2        0.01       -6.70     14.47 o
   9  13   2       10.61        3.14     12.87 o
  -9  14   2        6.68       10.29     14.76 o
  -8  14   2      217.26      203.11     15.74 o
  -7  14   2       16.55      -14.48     14.48 o
  -6  14   2        5.02        6.78      8.28 o
  -5  14   2       21.36       15.06      8.58 o
  -4  14   2        4.89        0.78     15.71 o
  -3  14   2       39.33       54.16     20.95 o
  -2  14   2      202.70      216.59     12.14 o
  -1  14   2      102.29       93.33     21.25 o
   0  14   2       10.86       14.17     17.25 o
   1  14   2       23.10       16.35     11.09 o
   2  14   2        0.17        3.79     12.41 o
   3  14   2        9.10       17.25      9.86 o
   4  14   2        2.95       18.49     10.67 o
   5  14   2       25.42       33.26      9.74 o
   6  14   2       95.97       87.90     12.99 o
   7  14   2        1.12       -3.18     12.17 o
   8  14   2      159.35      163.53     15.35 o
  -9  15   2        2.52       73.93     40.66 o
  -8  15   2        2.85       -3.94     13.86 o
  -7  15   2        3.01       22.86     15.45 o
  -6  15   2        3.26       13.42     12.97 o
  -5  15   2       35.90       32.96     14.18 o
  -4  15   2        0.92        0.82      9.91 o
  -3  15   2        2.84        3.27     25.57 o
  -2  15   2       64.82       86.27     10.35 o
  -1  15   2        8.27       23.20     20.02 o
   0  15   2       86.78       77.18     10.43 o
   1  15   2      438.83      458.28     18.95 o
   2  15   2        3.70       -5.36      8.92 o
   3  15   2        0.74       -9.63     10.17 o
   4  15   2        3.86       -0.93     14.17 o
   5  15   2        0.22       -1.94     11.23 o
   6  15   2        8.67        9.55     11.76 o
   7  15   2        4.42      -11.69     11.69 o
  -7  16   2      219.63      155.21     17.89 o
  -6  16   2       57.29       74.65     16.47 o
  -5  16   2      107.23      104.30     44.36 o
  -4  16   2       97.11       94.77     18.23 o
  -3  16   2      520.49      492.29     19.29 o
  -2  16   2      178.87      208.16     14.30 o
  -1  16   2      621.67      605.86     69.31 o
   0  16   2      194.84      192.09     17.36 o
   1  16   2       21.29       24.33     10.89 o
   2  16   2       69.43       68.97     13.86 o
   3  16   2        1.14       -1.30     18.48 o
   4  16   2       10.50        9.43     14.48 o
   5  16   2       12.55        5.10     11.83 o
   6  16   2        1.34      -16.41     18.17 o
  -6  17   2      168.62      141.47     19.47 o
  -5  17   2       91.72      115.92     61.30 o
  -4  17   2       71.98       56.71     14.01 o
  -3  17   2       14.88       14.02     12.53 o
  -2  17   2       67.65       35.14     33.27 o
  -1  17   2       41.51       15.82     31.42 o
   0  17   2        4.73       -0.53     12.98 o
   1  17   2       44.00       30.80     15.68 o
   2  17   2       41.15       29.34     14.51 o
   3  17   2      186.77      141.62     18.79 o
   4  17   2       85.79       57.65     24.33 o
  -4  18   2      194.58      147.43     22.89 o
  -3  18   2      179.82      137.87     21.36 o
  -2  18   2      183.59      177.52     22.01 o
  -1  18   2      101.31      112.52     29.26 o
   0  18   2      131.37      100.15     19.12 o
   1  18   2      158.78      199.79     55.75 o
   2  18   2       25.83       21.60     20.46 o
 -14   1   3        1.90        8.47     11.74 o
 -13   1   3        0.10        0.51      8.49 o
 -12   1   3        8.67        5.97      7.18 o
 -11   1   3        2.44       -4.55      6.78 o
 -10   1   3      359.59      343.72     22.18 o
  -9   1   3      279.70      269.08      8.42 o
  -8   1   3      149.22      144.90      8.32 o
  -7   1   3       63.92       80.83      4.29 o
  -6   1   3        0.13       -0.62      2.18 o
  -5   1   3       99.00      122.15      2.81 o
  -4   1   3      514.83      528.56      9.24 o
  -3   1   3     5460.47     5367.45     47.74 o
  -2   1   3       23.41       39.18      1.54 o
  -1   1   3      433.09      437.84      5.43 o
   0   1   3     1611.21     1675.29     24.95 o
   1   1   3      112.82      109.40      2.96 o
   2   1   3      534.69      516.89      7.18 o
   3   1   3       34.38       47.05      3.31 o
   4   1   3       73.71       67.04      5.43 o
   5   1   3      110.28      104.73      6.97 o
   6   1   3      290.18      317.56     12.94 o
   7   1   3      739.84      758.13     27.11 o
   8   1   3      328.32      321.62     13.28 o
   9   1   3       23.86       26.18     12.01 o
  10   1   3        0.75       -3.08      9.99 o
  11   1   3       33.53       46.57     12.36 o
  12   1   3       50.80       26.47     11.74 o
 -14   2   3        2.14       21.91     20.33 o
 -13   2   3      159.47      176.39     10.61 o
 -12   2   3       86.90       74.30      7.41 o
 -11   2   3      175.65      183.56      8.92 o
 -10   2   3      686.12      678.79     15.99 o
  -9   2   3     1902.97     1829.00     28.10 o
  -8   2   3      959.18      906.96     16.10 o
  -7   2   3     1300.72     1155.83     14.91 o
  -6   2   3       16.68        5.71      4.93 o
  -5   2   3      124.30      190.53      9.86 o
  -4   2   3     1241.60     1372.69     14.73 o
  -3   2   3     2208.54     2408.36     22.20 o
  -2   2   3    10886.90    11253.08    230.41 o
  -1   2   3     1482.51     1250.61     14.79 o
   0   2   3       28.95       54.52      2.18 o
   1   2   3     2930.79     3028.11     30.80 o
   2   2   3      128.37      105.73      3.25 o
   3   2   3     1619.58     1676.85     30.19 o
   4   2   3       18.59       -1.29      5.24 o
   5   2   3      185.73      201.58      9.91 o
   6   2   3       22.93       15.77      6.78 o
   7   2   3      279.90      317.50     11.74 o
   8   2   3      417.19      433.02     15.25 o
   9   2   3      158.47      170.73     15.40 o
  10   2   3       68.14       80.24     11.93 o
  11   2   3        8.52        7.71     10.61 o
  12   2   3       43.96       60.40     15.71 o
 -14   3   3       13.74       14.40     14.36 o
 -13   3   3        5.03       13.45     15.09 o
 -12   3   3       78.88       72.48      8.05 o
 -11   3   3        0.38       -5.00      8.05 o
 -10   3   3      189.53      188.01      8.49 o
  -9   3   3        7.89        3.08      4.56 o
  -8   3   3      451.50      428.16      9.79 o
  -7   3   3      167.10      175.02      4.79 o
  -6   3   3     1916.24     1854.77     21.12 o
  -5   3   3      911.04      850.74     17.56 o
  -4   3   3      375.67      325.91      4.79 o
  -3   3   3     5069.72     5402.63     49.90 o
  -2   3   3        0.72        1.41      5.24 o
  -1   3   3     1764.04     1743.86     20.64 o
   0   3   3     2666.47     2779.71     68.38 o
   1   3   3       23.32       18.84      2.18 o
   2   3   3     4244.57     4307.73     57.91 o
   3   3   3      930.33      960.99     15.23 o
   4   3   3     2652.97     2682.06     41.38 o
   5   3   3      738.79      722.23     16.33 o
   6   3   3       21.12       24.86     10.47 o
   7   3   3       47.90       47.40     16.33 o
   8   3   3      372.85      419.19     15.68 o
   9   3   3       40.52       33.71      8.28 o
  10   3   3      301.32      287.34     17.20 o
  11   3   3       99.32       69.80     11.33 o
  12   3   3       49.25       59.85     29.57 o
 -14   4   3        6.31       -0.62     14.98 o
 -13   4   3      180.65      208.28     34.19 o
 -12   4   3      120.45      123.42     10.23 o
 -11   4   3      554.92      590.93     20.95 o
 -10   4   3      583.30      607.94     14.15 o
  -9   4   3      431.60      438.27     10.67 o
  -8   4   3       17.20       20.19      4.31 o
  -7   4   3      499.45      525.81      8.71 o
  -6   4   3      151.60      142.20      4.56 o
  -5   4   3     1535.72     1509.34     27.72 o
  -4   4   3     1833.38     1872.70     21.53 o
  -3   4   3      125.48       83.07      2.46 o
  -2   4   3      170.56      166.65      3.05 o
  -1   4   3      255.24      311.19      4.93 o
   0   4   3       26.84       35.43      2.61 o
   1   4   3      999.87      992.99     12.61 o
   2   4   3     1755.16     1992.85     26.13 o
   3   4   3      644.02      692.18     15.40 o
   4   4   3      831.89      822.50     57.60 o
   5   4   3     3588.66     3789.80     53.59 o
   6   4   3     1260.27     1246.11     22.78 o
   7   4   3      349.53      344.31     20.95 o
   8   4   3       20.06       18.83     12.63 o
   9   4   3        0.16       -4.77      7.97 o
  10   4   3        1.79        4.50     10.23 o
  11   4   3        9.76      -11.67     11.67 o
  12   4   3       20.12        1.56     13.05 o
 -14   5   3       22.96       27.64     15.09 o
 -13   5   3        5.43        1.28     16.63 o
 -12   5   3       87.41      103.04     10.77 o
 -11   5   3       17.78       16.34      9.55 o
 -10   5   3        1.65        0.49      5.43 o
  -9   5   3      227.44      209.03      8.01 o
  -8   5   3        5.57        9.78      6.47 o
  -7   5   3        0.03        3.04      4.00 o
  -6   5   3     1246.03     1256.50     17.01 o
  -5   5   3      201.75      207.07      4.56 o
  -4   5   3      446.14      360.24      6.31 o
  -3   5   3       22.90       29.52      1.85 o
  -2   5   3       18.84        9.08      1.58 o
  -1   5   3       46.82       48.54      2.37 o
   0   5   3      384.72      388.19      6.31 o
   1   5   3       21.51       21.17      3.25 o
   2   5   3     3243.61     3371.94     46.51 o
   3   5   3       70.97       75.71      5.54 o
   4   5   3      163.74      181.12      6.66 o
   5   5   3      175.40      144.35      8.01 o
   6   5   3      100.64       87.56      6.93 o
   7   5   3      159.48      174.09     14.17 o
   8   5   3        0.07        6.59      7.80 o
   9   5   3        3.17       -9.12      9.12 o
  10   5   3      245.38      229.94     15.61 o
  11   5   3       14.51      -10.93     11.97 o
  12   5   3       13.66        1.56     17.87 o
 -14   6   3       29.97       25.71     13.42 o
 -13   6   3        0.19       -8.62     17.25 o
 -12   6   3      119.18      135.84     15.37 o
 -11   6   3        9.16       -6.75      9.18 o
 -10   6   3       58.82       57.79      7.98 o
  -9   6   3        4.36        6.67      8.01 o
  -8   6   3        0.37        8.89      5.91 o
  -7   6   3      785.43      791.83     13.43 o
  -6   6   3      210.62      177.03      5.45 o
  -5   6   3      292.20      323.84      8.09 o
  -4   6   3        5.85       -2.83      3.08 o
  -3   6   3      454.56      447.91     11.09 o
  -2   6   3      407.61      387.13      6.47 o
  -1   6   3       17.79        8.93      2.61 o
   0   6   3      832.33      871.57     25.26 o
   1   6   3      270.17      262.83     12.01 o
   2   6   3      324.01      328.74      8.93 o
   3   6   3      299.85      319.13      9.74 o
   4   6   3        3.84        6.10      6.22 o
   5   6   3        8.15        8.75      4.10 o
   6   6   3        4.89        3.42      6.71 o
   7   6   3      225.33      219.41     10.61 o
   8   6   3        8.44       24.46      9.45 o
   9   6   3       95.91       78.39     10.43 o
  10   6   3       32.00       25.15     19.41 o
  11   6   3        8.02        7.75     12.61 o
  12   6   3       84.36       59.41     14.79 o
 -13   7   3        0.04       14.33     15.93 o
 -12   7   3       10.41        6.55     11.17 o
 -11   7   3        1.30        2.80     11.09 o
 -10   7   3        5.48        9.22      8.93 o
  -9   7   3       96.44      115.99      9.24 o
  -8   7   3       14.67       24.28      7.70 o
  -7   7   3     1087.76     1070.99     20.57 o
  -6   7   3     1477.45     1385.12     22.68 o
  -5   7   3     2927.35     2734.82     37.80 o
  -4   7   3       57.70       67.16      4.44 o
  -3   7   3      684.97      668.40     12.41 o
  -2   7   3      212.76      210.92     12.63 o
  -1   7   3      308.19      322.58      6.53 o
   0   7   3       56.98       79.26      4.12 o
   1   7   3     1203.35     1223.53     16.84 o
   2   7   3      127.01      115.46     13.86 o
   3   7   3      487.84      555.10     12.87 o
   4   7   3      206.15      209.96      8.29 o
   5   7   3      523.31      509.02     13.42 o
   6   7   3       28.01       23.41      6.05 o
   7   7   3        0.44       -2.58     11.71 o
   8   7   3      121.43      125.04     10.35 o
   9   7   3      162.80      158.02     23.41 o
  10   7   3      145.93      148.64     14.92 o
  11   7   3      370.08      344.83     22.20 o
 -13   8   3       82.96       59.08     21.87 o
 -12   8   3      401.95      413.49     20.36 o
 -11   8   3      191.77      183.51     37.27 o
 -10   8   3      573.60      572.61     54.21 o
  -9   8   3       44.18       59.88      8.86 o
  -8   8   3      270.22      292.02     20.33 o
  -7   8   3       29.06       25.55      5.43 o
  -6   8   3       12.37       16.84      6.49 o
  -5   8   3       70.04       47.64      5.91 o
  -4   8   3     1953.56     1940.95     29.88 o
  -3   8   3       38.13       51.21      5.17 o
  -2   8   3     1610.08     1546.97     21.61 o
  -1   8   3      135.93      145.24     13.25 o
   0   8   3      705.71      705.69     13.25 o
   1   8   3      106.55      101.51      5.46 o
   2   8   3       91.44       94.75      6.25 o
   3   8   3      432.13      399.85     12.32 o
   4   8   3     1003.00     1011.37     19.97 o
   5   8   3      494.95      449.44     18.48 o
   6   8   3      586.06      584.40     16.72 o
   7   8   3        0.01       -2.29      7.39 o
   8   8   3       79.97       80.01     10.17 o
   9   8   3       67.80       56.37     11.54 o
  10   8   3       28.23       26.34     17.25 o
  11   8   3       23.47       16.60     13.92 o
 -13   9   3       11.42       12.43     17.12 o
 -12   9   3        1.76        9.32     10.14 o
 -11   9   3        0.78       -0.31     10.03 o
 -10   9   3       40.05       36.18     11.63 o
  -9   9   3       80.21      106.59      8.71 o
  -8   9   3      102.25       89.41     11.40 o
  -7   9   3      103.56       83.57      8.93 o
  -6   9   3        5.07       -1.08      5.54 o
  -5   9   3     1661.47     1667.97     34.81 o
  -4   9   3      806.36      812.74     17.17 o
  -3   9   3     4523.45     4480.59     60.45 o
  -2   9   3      356.99      352.66      8.24 o
  -1   9   3     1652.27     1633.84     24.91 o
   0   9   3        1.65        3.70      3.92 o
   1   9   3      411.64      399.09     10.03 o
   2   9   3      714.96      691.46     14.13 o
   3   9   3      536.62      513.91     11.47 o
   4   9   3      201.43      207.86      8.20 o
   5   9   3      132.41      146.60      8.58 o
   6   9   3        4.57        9.97      9.12 o
   7   9   3      408.15      455.59     16.13 o
   8   9   3      137.77      142.50     10.51 o
   9   9   3      356.47      404.24     18.28 o
  10   9   3       73.68       79.67     12.63 o
  11   9   3      196.99      181.86     20.05 o
 -12  10   3       56.21       43.96     15.63 o
 -11  10   3       10.45       18.65     12.32 o
 -10  10   3      329.39      364.99     26.80 o
  -9  10   3        4.35        8.66      8.24 o
  -8  10   3      626.30      627.01     17.54 o
  -7  10   3      329.59      310.08     18.48 o
  -6  10   3      169.68      167.61     10.47 o
  -5  10   3      119.62      107.58     16.63 o
  -4  10   3      174.56      180.04     13.55 o
  -3  10   3      151.26      126.68      7.80 o
  -2  10   3     1938.33     2006.15     30.69 o
  -1  10   3      162.14      166.52      6.97 o
   0  10   3      764.41      715.06     13.28 o
   1  10   3       32.35       30.13      5.85 o
   2  10   3      212.06      188.09      7.18 o
   3  10   3      226.57      177.15      7.53 o
   4  10   3      531.90      475.29     12.28 o
   5  10   3       76.61       77.47     22.79 o
   6  10   3      255.01      296.02     15.71 o
   7  10   3        1.51        3.25     20.64 o
   8  10   3       41.40       53.52      9.62 o
   9  10   3        0.72        7.84     10.23 o
  10  10   3       70.63       70.00     14.79 o
 -12  11   3        0.61       12.75     17.59 o
 -11  11   3       77.73       68.16     14.10 o
 -10  11   3       77.37       92.84     13.23 o
  -9  11   3       39.67       34.60     24.95 o
  -8  11   3      148.74      146.30     11.49 o
  -7  11   3        6.37        7.05     10.47 o
  -6  11   3       22.71       17.14      6.31 o
  -5  11   3      307.08      313.76     11.30 o
  -4  11   3       48.63       43.31      7.39 o
  -3  11   3      614.26      601.65     14.79 o
  -2  11   3        0.71       -6.12      6.49 o
  -1  11   3     1393.38     1408.31     25.89 o
   0  11   3       44.86       50.32      7.07 o
   1  11   3        0.13       -0.90      5.24 o
   2  11   3      381.42      346.45      9.57 o
   3  11   3        0.04       11.93     10.47 o
   4  11   3      242.65      253.20     12.54 o
   5  11   3      311.16      320.74     12.80 o
   6  11   3       72.79       67.00     15.71 o
   7  11   3      116.77      105.77     11.49 o
   8  11   3       12.49        9.43     10.48 o
   9  11   3       78.35       78.06     13.28 o
  10  11   3       13.09      -17.45     17.45 o
 -11  12   3      172.07      167.41     15.53 o
 -10  12   3       99.62       79.43     13.93 o
  -9  12   3      187.47      211.32     14.50 o
  -8  12   3       11.96       14.81     10.35 o
  -7  12   3      381.60      432.49     15.17 o
  -6  12   3        0.37       -7.61      7.61 o
  -5  12   3        7.87        7.72      7.37 o
  -4  12   3      317.23      294.80     11.39 o
  -3  12   3      119.60      130.46      9.12 o
  -2  12   3       47.37       33.36     12.63 o
  -1  12   3      402.63      435.16     19.71 o
   0  12   3       58.76       56.09      8.09 o
   1  12   3       30.35       30.89      7.07 o
   2  12   3      121.94      128.73     11.71 o
   3  12   3      642.56      670.06     18.50 o
   4  12   3       41.54       53.12     26.18 o
   5  12   3      222.35      212.71     21.25 o
   6  12   3      132.47      103.37     12.94 o
   7  12   3       26.97       30.89     13.25 o
   8  12   3        8.69       -5.78     15.02 o
   9  12   3       95.15       92.23     15.61 o
 -10  13   3      160.63      149.13     14.65 o
  -9  13   3        0.12        1.03     12.06 o
  -8  13   3      374.31      416.71     18.56 o
  -7  13   3       38.75       25.08     20.02 o
  -6  13   3       34.08       32.31      8.92 o
  -5  13   3      117.53      107.76      8.42 o
  -4  13   3      522.28      522.53     24.64 o
  -3  13   3       29.98       33.65     12.94 o
  -2  13   3      550.04      538.90     26.18 o
  -1  13   3      152.00      150.43      9.30 o
   0  13   3      549.22      500.34     14.51 o
   1  13   3       16.00       14.42      8.86 o
   2  13   3      210.25      249.83     16.94 o
   3  13   3       29.06       26.87      8.42 o
   4  13   3      191.66      204.20     26.49 o
   5  13   3       15.32       10.27     11.55 o
   6  13   3      420.88      433.43     50.52 o
   7  13   3        6.84       33.63     18.17 o
   8  13   3      130.89      112.23     25.57 o
 -10  14   3      115.62       79.84     24.95 o
  -9  14   3      530.05      502.71     24.50 o
  -8  14   3       13.94        5.54     11.57 o
  -7  14   3      258.16      293.51     18.13 o
  -6  14   3        0.02       15.18     15.40 o
  -5  14   3      424.40      480.43     49.90 o
  -4  14   3       68.10       77.63      9.02 o
  -3  14   3      283.17      310.38     13.32 o
  -2  14   3        2.04        8.93      7.41 o
  -1  14   3      327.38      322.52     27.72 o
   0  14   3       19.58       16.87      9.99 o
   1  14   3      417.77      453.14     17.61 o
   2  14   3        2.26       -6.46     11.97 o
   3  14   3      520.52      493.14     24.64 o
   4  14   3       88.39      108.23     11.09 o
   5  14   3      215.96      195.04     12.71 o
   6  14   3      139.83      120.79     22.79 o
   7  14   3      490.88      472.33     36.04 o
  -9  15   3       69.18       49.29     16.72 o
  -8  15   3       41.03       44.45     12.87 o
  -7  15   3        1.68        5.14     15.19 o
  -6  15   3      469.45      479.30     31.42 o
  -5  15   3      186.09      179.12     15.31 o
  -4  15   3      531.44      584.98     20.36 o
  -3  15   3      121.27      143.99     15.23 o
  -2  15   3      480.36      485.71     18.51 o
  -1  15   3       86.33      100.98     13.48 o
   0  15   3      556.38      592.97     25.57 o
   1  15   3        5.10       -7.20     20.33 o
   2  15   3      297.08      299.05     16.10 o
   3  15   3        0.77       16.70     11.55 o
   4  15   3      247.89      276.08     18.60 o
   5  15   3       10.92       22.18     11.33 o
   6  15   3       88.66       62.50     15.02 o
   7  15   3        9.29       35.12     36.96 o
  -7  16   3      176.77      173.83     22.79 o
  -6  16   3       25.78       27.87     12.59 o
  -5  16   3      228.08      184.23     18.19 o
  -4  16   3        4.32        0.23     28.34 o
  -3  16   3      300.57      341.90     21.87 o
  -2  16   3       49.73       80.49     16.23 o
  -1  16   3      157.37      158.75     17.89 o
   0  16   3       57.44       54.48     12.61 o
   1  16   3       34.24       28.65     10.45 o
   2  16   3      132.90      122.73     13.32 o
   3  16   3      140.33      138.49     17.28 o
   4  16   3      168.84      183.09     14.79 o
   5  16   3      462.57      436.22     34.50 o
  -6  17   3       74.28       42.40     19.18 o
  -5  17   3       85.93       79.55     15.84 o
  -4  17   3      103.67      122.64     17.55 o
  -3  17   3       44.80       22.84     15.35 o
  -2  17   3      125.65      138.72     18.46 o
  -1  17   3      135.48      119.30     17.67 o
   0  17   3       64.20       61.19     14.24 o
   1  17   3        4.09        7.69     24.64 o
   2  17   3      269.62      266.35     25.00 o
   3  17   3        0.71      -13.03     13.03 o
   4  17   3        7.43      -11.81     22.18 o
  -3  18   3        9.26       -2.98     18.19 o
  -2  18   3       45.05       59.71     18.78 o
  -1  18   3        1.98       12.48     16.96 o
   0  18   3       72.05       49.62     21.56 o
   1  18   3      164.69      155.49     24.03 o
 -15   0   4       26.23        4.31     16.02 o
 -14   0   4        1.04       14.17     19.71 o
 -13   0   4      107.57      113.36     19.71 o
 -12   0   4        2.04        0.00      8.01 o
 -11   0   4       22.01       22.79      9.24 o
 -10   0   4      442.34      442.33     16.63 o
  -9   0   4       15.44       30.80      6.16 o
  -8   0   4     2257.93     2424.21     42.51 o
  -7   0   4      573.47      672.74     14.79 o
  -6   0   4      475.46      486.07     11.09 o
  -5   0   4       49.79       48.67      3.08 o
  -4   0   4     2266.15     2336.73     28.34 o
  -3   0   4       13.35        8.62      1.23 o
  -2   0   4       39.71       67.15      1.85 o
  -1   0   4       18.43       25.26      1.85 o
   0   0   4      673.34      645.02     10.47 o
   1   0   4      265.79      250.74      6.16 o
   2   0   4      260.41      259.98      7.39 o
   3   0   4      216.25      233.49      7.39 o
   4   0   4     1535.21     1353.49     30.19 o
   5   0   4        6.95        4.31      4.31 o
   6   0   4     2750.28     2803.09     57.91 o
   7   0   4     1241.01     1257.39     37.58 o
   8   0   4      933.82      921.63     33.88 o
   9   0   4      309.68      308.65     20.33 o
  10   0   4      338.62      357.93     25.87 o
  11   0   4       14.52       24.03     22.18 o
  12   0   4      235.61      178.66     28.34 o
 -15   1   4       96.52      100.68     17.17 o
 -14   1   4       83.67       56.39     17.87 o
 -13   1   4      447.20      471.91     22.79 o
 -12   1   4        1.14        3.00      8.05 o
 -11   1   4     1226.47     1204.59     22.87 o
 -10   1   4        0.05       -4.31      6.16 o
  -9   1   4     2892.86     2723.15     38.12 o
  -8   1   4      131.91      132.08      5.43 o
  -7   1   4     2790.53     2706.25     32.66 o
  -6   1   4      106.82      126.73      3.25 o
  -5   1   4     1847.10     1781.54     16.67 o
  -4   1   4     1031.99     1087.73     10.61 o
  -3   1   4     1310.92     1243.02     15.09 o
  -2   1   4     1050.40     1181.07     40.35 o
  -1   1   4       50.95       39.28      3.08 o
   0   1   4     2439.58     2518.06     26.35 o
   1   1   4     2440.13     2337.41     25.16 o
   2   1   4       76.11       85.48      3.40 o
   3   1   4     3779.87     3576.95     45.00 o
   4   1   4      535.41      512.19     11.38 o
   5   1   4     1860.22     1888.43     32.87 o
   6   1   4      388.28      345.27     20.95 o
   7   1   4      750.32      803.83     30.19 o
   8   1   4       71.36       64.74      9.18 o
   9   1   4      263.42      285.66     27.11 o
  10   1   4       19.47       15.29     26.80 o
  11   1   4      225.45      220.18     15.42 o
  12   1   4        3.54       -4.15     20.33 o
 -15   2   4        2.52       19.71     44.97 o
 -14   2   4        4.12       10.68     12.72 o
 -13   2   4        0.64        8.14     16.94 o
 -12   2   4       19.43       30.82      9.24 o
 -11   2   4      108.69       91.47      7.18 o
 -10   2   4       15.73       17.77      5.61 o
  -9   2   4      127.54      121.12      6.53 o
  -8   2   4      285.62      262.79      7.37 o
  -7   2   4      110.14      122.79      7.39 o
  -6   2   4     1769.63     1841.57     26.18 o
  -5   2   4      132.89      149.89      3.25 o
  -4   2   4      397.35      415.55      5.17 o
  -3   2   4      476.73      473.39      5.61 o
  -2   2   4     1509.78     1550.65     30.50 o
  -1   2   4      168.58      177.75      3.40 o
   0   2   4       56.00       42.82      2.18 o
   1   2   4      437.00      512.82      7.54 o
   2   2   4       43.88       20.35      3.48 o
   3   2   4      249.86      254.13      8.48 o
   4   2   4      908.84      869.44     18.92 o
   5   2   4        7.07       -3.67      7.70 o
   6   2   4      629.55      595.51     16.12 o
   7   2   4       19.84       17.56      6.53 o
   8   2   4      193.57      188.84     11.10 o
   9   2   4       32.88       49.87     10.23 o
  10   2   4      267.75      269.51     15.61 o
  11   2   4        1.92        4.67     22.49 o
  12   2   4       94.17       82.56     15.46 o
 -15   3   4       56.83       36.96     18.80 o
 -14   3   4       41.63       48.61     11.69 o
 -13   3   4       69.73       70.15     27.41 o
 -12   3   4       58.53       35.51      9.02 o
 -11   3   4      222.91      258.29     10.67 o
 -10   3   4      625.79      574.30     13.05 o
  -9   3   4        6.10        6.47      4.79 o
  -8   3   4     1159.65     1105.48     17.87 o
  -7   3   4        3.09        4.93      3.48 o
  -6   3   4      661.45      670.19      8.92 o
  -5   3   4     1571.96     1531.33     25.26 o
  -4   3   4      908.55      857.29     10.23 o
  -3   3   4     4351.65     4698.32     48.50 o
  -2   3   4       22.94        8.29      1.54 o
  -1   3   4     2670.14     2867.24     32.04 o
   0   3   4     2173.38     2178.17     24.29 o
   1   3   4      326.88      337.22     10.47 o
   2   3   4      234.73      223.20      5.77 o
   3   3   4      257.18      251.38     24.03 o
   4   3   4     1322.32     1363.86     24.61 o
   5   3   4      368.16      328.31     13.25 o
   6   3   4       84.68       81.93      9.55 o
   7   3   4       55.35       67.14      9.30 o
   8   3   4      373.25      393.60     15.35 o
   9   3   4       51.82       47.96     12.80 o
  10   3   4       95.99       92.69     12.41 o
  11   3   4       37.67       33.42     15.71 o
  12   3   4       37.49       44.39     17.20 o
 -14   4   4        8.10       14.64     14.35 o
 -13   4   4        8.72       23.52     14.48 o
 -12   4   4        3.61       13.55      8.56 o
 -11   4   4      163.81      157.62      9.12 o
 -10   4   4        5.10        2.80      9.24 o
  -9   4   4       18.36       14.84      4.10 o
  -8   4   4       86.03       94.80     12.63 o
  -7   4   4     1004.93     1044.18     14.55 o
  -6   4   4        0.16        0.62      3.08 o
  -5   4   4        7.76        0.92      2.18 o
  -4   4   4      430.73      517.92      7.54 o
  -3   4   4      135.45      104.99      2.81 o
  -2   4   4     1019.81     1076.31     18.17 o
  -1   4   4     1380.87     1485.40     27.72 o
   0   4   4        3.82        0.31      2.51 o
   1   4   4       98.15       90.16     12.32 o
   2   4   4      401.48      393.87      8.05 o
   3   4   4      926.93      969.58     44.05 o
   4   4   4      384.25      436.93     11.93 o
   5   4   4     1220.92     1240.39     25.25 o
   6   4   4      205.52      207.19     10.17 o
   7   4   4      566.29      586.81     17.17 o
   8   4   4       23.92       21.47     10.78 o
   9   4   4      192.36      189.74     13.55 o
  10   4   4        4.58       10.42      9.91 o
  11   4   4        8.14       17.41     15.66 o
 -14   5   4      308.08      329.28     27.41 o
 -13   5   4        7.76        3.08     12.94 o
 -12   5   4      627.89      667.68     23.22 o
 -11   5   4      400.06      435.17     12.98 o
 -10   5   4     1486.69     1499.23     25.07 o
  -9   5   4      406.91      381.51     11.40 o
  -8   5   4     1654.08     1660.35     21.12 o
  -7   5   4      226.42      251.37      6.05 o
  -6   5   4     3121.64     3151.32     51.44 o
  -5   5   4      128.25      142.85      5.85 o
  -4   5   4      611.65      526.47      8.05 o
  -3   5   4     1237.74     1340.43     21.25 o
  -2   5   4     1092.49      987.35     20.33 o
  -1   5   4     1876.65     2027.96     59.14 o
   0   5   4     4346.53     4399.20     54.52 o
   1   5   4       33.16       35.52      5.24 o
   2   5   4     1633.42     1497.46     45.28 o
   3   5   4       88.15       97.51      5.69 o
   4   5   4      409.17      377.99     10.03 o
   5   5   4      385.85      358.99     16.33 o
   6   5   4      981.52      977.42     25.57 o
   7   5   4      125.50      101.46      9.15 o
   8   5   4      756.97      720.69     22.36 o
   9   5   4        8.66       11.28     12.85 o
  10   5   4      438.80      439.18     20.02 o
  11   5   4        0.62       11.09     27.72 o
 -14   6   4       29.91       34.79     15.79 o
 -13   6   4       92.05      102.38     29.26 o
 -12   6   4       25.49       18.53     11.51 o
 -11   6   4       36.24       50.57     11.02 o
 -10   6   4       10.26       12.21     17.56 o
  -9   6   4      256.19      249.06      7.64 o
  -8   6   4      144.46      123.33      5.91 o
  -7   6   4      445.70      400.63      7.80 o
  -6   6   4      128.38       98.95      5.24 o
  -5   6   4      921.72      878.21     13.05 o
  -4   6   4       25.02       22.72      2.61 o
  -3   6   4      314.49      304.37      8.62 o
  -2   6   4       59.73       62.13      2.96 o
  -1   6   4      696.60      687.44     17.56 o
   0   6   4      166.86      189.52      5.43 o
   1   6   4     1642.04     1671.46     24.49 o
   2   6   4      250.82      274.28      9.86 o
   3   6   4      729.29      700.51     21.56 o
   4   6   4       62.13       53.77      6.16 o
   5   6   4      275.56      275.76     11.74 o
   6   6   4      251.74      245.45     11.54 o
   7   6   4     1619.56     1665.05     35.92 o
   8   6   4       78.67       77.25      9.58 o
   9   6   4      294.44      302.52     16.99 o
  10   6   4        0.61        4.00     12.20 o
  11   6   4       67.42       84.79     13.48 o
 -14   7   4      401.31      345.61     41.89 o
 -13   7   4       34.17       32.04     15.12 o
 -12   7   4      445.68      479.43     21.06 o
 -11   7   4       62.69       48.52     10.25 o
 -10   7   4       95.36      126.50     10.23 o
  -9   7   4       18.88       22.18      6.49 o
  -8   7   4     1807.59     1847.51     32.42 o
  -7   7   4       13.38       19.07      5.00 o
  -6   7   4     1765.20     1788.77     27.35 o
  -5   7   4       22.73       27.50      4.44 o
  -4   7   4      695.69      725.13     15.71 o
  -3   7   4       45.11       47.58      2.69 o
  -2   7   4     1170.27     1189.19     17.17 o
  -1   7   4      549.09      588.20     28.34 o
   0   7   4      546.36      501.50     13.86 o
   1   7   4      717.42      755.46     13.68 o
   2   7   4     2403.93     2305.03     35.52 o
   3   7   4      392.62      385.82     19.71 o
   4   7   4      198.59      183.91      9.99 o
   5   7   4      101.81       93.87      7.84 o
   6   7   4      441.57      446.16     32.04 o
   7   7   4        0.39       -4.40      8.05 o
   8   7   4      587.30      568.92     19.55 o
   9   7   4       10.65       45.96     17.25 o
  10   7   4      155.74      143.06     27.72 o
  11   7   4       17.99       32.51     12.32 o
 -13   8   4       12.86       38.66     16.42 o
 -12   8   4        0.32      -16.63     16.63 o
 -11   8   4       12.16        5.14      9.98 o
 -10   8   4        4.56       11.45      8.01 o
  -9   8   4       47.09       45.75      7.41 o
  -8   8   4       29.53       17.41      9.86 o
  -7   8   4      115.49      120.65      7.37 o
  -6   8   4        3.30        2.41      4.73 o
  -5   8   4       66.14       69.33      5.61 o
  -4   8   4      250.68      252.99      8.93 o
  -3   8   4        9.00        9.17      3.39 o
  -2   8   4      105.63       97.41      4.12 o
  -1   8   4      764.45      755.47     12.54 o
   0   8   4       11.13       11.09      5.54 o
   1   8   4     1028.71      991.61     20.02 o
   2   8   4      125.70      144.27      7.10 o
   3   8   4       30.97       40.37      5.33 o
   4   8   4        1.74        0.89      6.31 o
   5   8   4      140.57      148.78     11.40 o
   6   8   4       14.83       11.51      8.86 o
   7   8   4      111.48      128.14     12.54 o
   8   8   4        0.28       -8.13     10.79 o
   9   8   4      271.68      248.40     19.15 o
  10   8   4        3.53       25.49     18.57 o
 -13   9   4      132.97      142.32     28.03 o
 -12   9   4        2.69        9.98     10.29 o
 -11   9   4       98.19      113.76     12.30 o
 -10   9   4        0.85        0.62     14.79 o
  -9   9   4      301.79      298.52     23.72 o
  -8   9   4       75.52       96.21      8.58 o
  -7   9   4      829.72      878.18     19.55 o
  -6   9   4      264.56      275.39      9.62 o
  -5   9   4       43.90       50.11      8.01 o
  -4   9   4      163.02      155.28     12.63 o
  -3   9   4      150.23      141.32      6.22 o
  -2   9   4       55.44       48.67      4.12 o
  -1   9   4       16.90       16.63      3.92 o
   0   9   4      911.14      845.89     16.94 o
   1   9   4      420.21      475.43     12.43 o
   2   9   4        0.02        1.64      5.01 o
   3   9   4     1081.50     1125.79     21.90 o
   4   9   4        0.25       -3.12     13.25 o
   5   9   4      184.32      192.13     32.96 o
   6   9   4      103.36       83.72     16.33 o
   7   9   4      194.56      214.79     27.11 o
   8   9   4       15.91        4.34     11.74 o
   9   9   4       62.72       27.25     15.40 o
  10   9   4        1.51       11.14     14.91 o
 -12  10   4        3.44        2.91     21.87 o
 -11  10   4       37.65       19.30     13.86 o
 -10  10   4       83.00       89.40     13.05 o
  -9  10   4       14.74       11.18     16.33 o
  -8  10   4      265.52      259.96     25.26 o
  -7  10   4       11.91        0.92      5.66 o
  -6  10   4      587.85      582.42     15.08 o
  -5  10   4       43.18       36.36      6.53 o
  -4  10   4       24.44       23.75      5.23 o
  -3  10   4       52.41       59.37     17.87 o
  -2  10   4        0.80        6.26      4.31 o
  -1  10   4        7.47        8.36      6.78 o
   0  10   4      296.75      297.23     20.33 o
   1  10   4       74.14       78.68     11.71 o
   2  10   4      548.46      593.88     14.92 o
   3  10   4        6.99       12.63      6.05 o
   4  10   4      151.38      163.44      9.02 o
   5  10   4       14.35        7.39      9.12 o
   6  10   4      171.20      198.66     14.59 o
   7  10   4       32.72       40.66     13.50 o
   8  10   4      130.74      135.24     12.85 o
   9  10   4        0.02        3.31     13.76 o
  10  10   4       46.53       49.69     15.54 o
 -12  11   4       57.74       67.44     17.88 o
 -11  11   4      443.87      421.60     28.34 o
 -10  11   4       56.22       49.61     10.85 o
  -9  11   4      870.79      885.91     25.36 o
  -8  11   4      166.79      176.64     13.33 o
  -7  11   4      860.68      938.14     32.04 o
  -6  11   4      334.00      327.69     12.27 o
  -5  11   4     1611.95     1698.47     52.06 o
  -4  11   4      142.93      161.97      9.55 o
  -3  11   4        2.19        0.22     14.17 o
  -2  11   4      149.07      145.43     15.09 o
  -1  11   4      129.73      128.43      9.86 o
   0  11   4      104.68       94.29      7.70 o
   1  11   4      515.48      533.66     14.80 o
   2  11   4       68.89       83.11      7.52 o
   3  11   4      613.59      630.15     20.64 o
   4  11   4        1.50       -3.41      7.80 o
   5  11   4     1157.39     1173.00     32.23 o
   6  11   4      171.80      159.10     24.33 o
   7  11   4      439.23      404.79     54.21 o
   8  11   4       39.99       57.01     13.72 o
   9  11   4       90.56      101.73     20.02 o
 -11  12   4       23.63       16.73     21.56 o
 -10  12   4       81.54       56.08     12.28 o
  -9  12   4       15.67       34.15     13.05 o
  -8  12   4      125.59      128.53     11.80 o
  -7  12   4       20.36       24.63      9.18 o
  -6  12   4       54.56       72.03     11.72 o
  -5  12   4      139.70      148.43     16.63 o
  -4  12   4       16.06       20.02      6.10 o
  -3  12   4       11.23       20.47      5.87 o
  -2  12   4      545.83      536.14     17.56 o
  -1  12   4      309.09      318.48     11.05 o
   0  12   4      286.39      331.96     12.43 o
   1  12   4      165.99      188.50     15.09 o
   2  12   4      120.51      131.91      9.00 o
   3  12   4       13.47       -6.19      8.68 o
   4  12   4      545.23      618.23     20.25 o
   5  12   4      238.38      265.98     37.58 o
   6  12   4      192.09      204.52     19.71 o
   7  12   4       70.05       74.61     12.61 o
   8  12   4      229.73      237.24     19.55 o
 -11  13   4      134.11       77.01     24.64 o
 -10  13   4        7.66       -2.12     25.87 o
  -9  13   4      391.58      408.34     30.19 o
  -8  13   4      505.97      458.76     18.85 o
  -7  13   4      434.27      405.85     28.03 o
  -6  13   4      166.94      168.98     17.25 o
  -5  13   4      268.75      283.24     15.60 o
  -4  13   4       17.73       18.15     15.71 o
  -3  13   4      208.14      219.05     20.64 o
  -2  13   4        6.44       10.82      6.81 o
  -1  13   4      177.07      173.39     10.35 o
   0  13   4       30.73       29.84      7.39 o
   1  13   4        3.42       25.15     11.05 o
   2  13   4        8.45       11.54      8.93 o
   3  13   4       81.67       80.95     11.05 o
   4  13   4        0.01       22.09     10.61 o
   5  13   4      224.03      210.07     15.86 o
   6  13   4       19.90       10.78     13.07 o
   7  13   4      170.53      160.23     14.55 o
   8  13   4      266.76      196.74     16.10 o
 -10  14   4        8.77       18.35     22.18 o
  -9  14   4        0.77        4.16     32.65 o
  -8  14   4       15.81        0.77     12.94 o
  -7  14   4       84.79       70.55     24.95 o
  -6  14   4      144.56      134.61     15.53 o
  -5  14   4       50.69       65.27     30.19 o
  -4  14   4       60.21       70.93     10.17 o
  -3  14   4       20.21       31.85      8.68 o
  -2  14   4       11.39        9.94      9.55 o
  -1  14   4        0.39        4.90      8.49 o
   0  14   4       43.26       56.29      9.02 o
   1  14   4       50.82       72.95     20.95 o
   2  14   4      110.03      122.25     12.41 o
   3  14   4        1.29       12.10     10.86 o
   4  14   4       43.05       51.35     11.05 o
   5  14   4        1.16        8.84     10.61 o
   6  14   4      176.87      187.91     30.80 o
   7  14   4      104.85      101.01     18.48 o
  -9  15   4       27.14        8.76     27.72 o
  -8  15   4       23.09       31.32     15.05 o
  -7  15   4       30.48       16.70     30.50 o
  -6  15   4        0.22       -2.18     11.01 o
  -5  15   4        3.46       -1.23      9.92 o
  -4  15   4      151.68      158.81     15.93 o
  -3  15   4      174.02      152.92     36.66 o
  -2  15   4      201.49      227.52     16.52 o
  -1  15   4      168.75      179.17     18.19 o
   0  15   4      166.68      194.31     17.56 o
   1  15   4       27.80       23.01     14.17 o
   2  15   4        1.47       11.18     10.23 o
   3  15   4        8.85       20.05     14.59 o
   4  15   4       38.08       32.60     11.23 o
   5  15   4       12.83       -1.57     14.20 o
   6  15   4        2.80        9.44     14.92 o
  -7  16   4        0.20       -1.28     20.33 o
  -6  16   4       21.47        9.50     19.71 o
  -5  16   4       50.59       68.69     30.80 o
  -4  16   4       78.26       63.99     15.37 o
  -3  16   4      372.78      420.27     22.89 o
  -2  16   4       46.50       27.32     55.75 o
  -1  16   4       25.23       12.07     16.40 o
   0  16   4        1.00       -1.30     13.47 o
   1  16   4       24.46       32.44     13.11 o
   2  16   4        0.02       -7.11     29.57 o
   3  16   4       23.25       27.50     14.20 o
   4  16   4        8.18       -3.98     15.02 o
   5  16   4       94.63       90.39     19.21 o
  -6  17   4       84.15       96.70     50.83 o
  -5  17   4       72.36       59.38     14.79 o
  -4  17   4      203.59      142.45     21.87 o
  -3  17   4      140.77      147.38     21.42 o
  -2  17   4      246.33      218.94     21.07 o
  -1  17   4       48.93       39.37     16.79 o
   0  17   4       45.41       65.89     16.35 o
   1  17   4       93.58       91.65     25.05 o
   2  17   4      118.26      111.42     44.97 o
   3  17   4       25.59       14.73     38.81 o
  -3  18   4        0.05       13.85     17.74 o
  -2  18   4        4.01      -15.90     19.94 o
  -1  18   4      159.70      173.94     21.07 o
   0  18   4       81.61       87.44     28.34 o
 -15   1   5        6.95        0.81     12.97 o
 -14   1   5        0.60      -11.10     11.10 o
 -13   1   5        1.98       11.09     12.94 o
 -12   1   5       14.12       22.45     16.94 o
 -11   1   5       10.93        7.52      6.05 o
 -10   1   5        2.77        6.08     12.01 o
  -9   1   5       21.76       11.34      8.01 o
  -8   1   5        0.09        0.49      3.25 o
  -7   1   5        2.69        3.51      2.81 o
  -6   1   5      336.13      372.31      6.05 o
  -5   1   5     1076.14     1123.96     16.02 o
  -4   1   5      240.44      229.63      3.25 o
  -3   1   5       10.46       16.02      3.08 o
  -2   1   5        2.64        2.46      0.87 o
  -1   1   5      328.26      355.42      5.54 o
   0   1   5      920.91      956.43     13.86 o
   1   1   5      315.51      336.37     11.71 o
   2   1   5       32.37       37.50      4.31 o
   3   1   5       49.71       49.18      3.70 o
   4   1   5      126.61      121.85      8.32 o
   5   1   5      898.42      834.91     20.04 o
   6   1   5      553.00      564.64     34.81 o
   7   1   5        9.29        4.78      7.37 o
   8   1   5        8.64       12.81      8.24 o
   9   1   5       17.65       19.10      8.71 o
  10   1   5       57.25       45.90     12.20 o
  11   1   5       43.18       24.85     12.98 o
 -15   2   5       51.91       43.04     13.92 o
 -14   2   5       36.04       19.59     13.05 o
 -13   2   5        5.49       -0.36      8.29 o
 -12   2   5      286.68      279.74     11.74 o
 -11   2   5      617.39      630.35     21.56 o
 -10   2   5      774.81      765.31     15.46 o
  -9   2   5     2333.73     2338.30     33.51 o
  -8   2   5      654.03      649.00     11.40 o
  -7   2   5     3019.08     2983.51     33.59 o
  -6   2   5      308.35      313.27      5.23 o
  -5   2   5        9.63       19.70      1.48 o
  -4   2   5     1290.55     1429.94     15.46 o
  -3   2   5      328.43      256.43     10.78 o
  -2   2   5     1170.89     1079.61     25.87 o
  -1   2   5      374.23      325.07      5.17 o
   0   2   5      322.73      294.74      5.17 o
   1   2   5      407.12      422.88      8.05 o
   2   2   5      709.47      732.77     14.17 o
   3   2   5      554.97      583.13     13.24 o
   4   2   5      425.81      464.06     19.10 o
   5   2   5     1335.85     1401.51     47.74 o
   6   2   5      351.23      392.59     20.02 o
   7   2   5     1191.65     1227.74     29.19 o
   8   2   5        3.48        4.31     16.02 o
   9   2   5       19.02       40.66     14.17 o
  10   2   5       23.96       15.09     11.33 o
  11   2   5        6.58       -9.86     11.33 o
 -15   3   5        3.99       13.94     14.73 o
 -14   3   5       18.48       33.15     12.01 o
 -13   3   5        0.73       -9.30      9.30 o
 -12   3   5       12.23        8.10      8.01 o
 -11   3   5        2.82        6.35      9.55 o
 -10   3   5       17.45       32.24     11.09 o
  -9   3   5        6.64        8.35      5.24 o
  -8   3   5      276.93      297.73      7.18 o
  -7   3   5       45.80       41.19      2.81 o
  -6   3   5      502.67      486.95     18.48 o
  -5   3   5     1098.92     1185.95     15.71 o
  -4   3   5      542.88      627.00      9.30 o
  -3   3   5       28.71       38.19      3.39 o
  -2   3   5       34.41       47.48      2.46 o
  -1   3   5      701.02      802.75     10.02 o
   0   3   5      381.24      449.23      7.37 o
   1   3   5      157.19      182.84      6.47 o
   2   3   5      234.86      240.10      6.10 o
   3   3   5      315.57      290.80     11.23 o
   4   3   5       30.35       19.23     11.40 o
   5   3   5      259.76      221.17     10.02 o
   6   3   5      387.84      369.02     12.98 o
   7   3   5      260.19      258.00     12.63 o
   8   3   5      385.90      389.46     15.90 o
   9   3   5      213.48      200.76     15.35 o
  10   3   5       51.56       67.13     11.54 o
  11   3   5       59.97       52.12     17.64 o
 -14   4   5       12.71       15.94     15.40 o
 -13   4   5       60.03      109.88     20.02 o
 -12   4   5      179.71      209.68     16.94 o
 -11   4   5      184.84      185.25     15.40 o
 -10   4   5      243.66      247.25      9.12 o
  -9   4   5     1411.92     1413.29     23.10 o
  -8   4   5        0.74        2.75      3.25 o
  -7   4   5     2329.04     2229.78     41.58 o
  -6   4   5      304.59      343.07      8.93 o
  -5   4   5      870.46      791.71     19.10 o
  -4   4   5      216.75      229.16     12.94 o
  -3   4   5        4.94       13.18      1.92 o
  -2   4   5      159.29      175.97      5.24 o
  -1   4   5     2397.43     2408.83     52.67 o
   0   4   5      114.80       95.76      3.40 o
   1   4   5      631.70      610.51     10.43 o
   2   4   5      619.29      568.04     11.30 o
   3   4   5     1475.71     1630.59     34.50 o
   4   4   5     1236.39     1171.00     23.30 o
   5   4   5     1181.67     1169.13     27.57 o
   6   4   5       61.46       84.01     16.02 o
   7   4   5      250.12      278.10     24.95 o
   8   4   5       59.40       50.41     19.41 o
   9   4   5       71.82       57.31     28.96 o
  10   4   5       69.47       91.47     13.72 o
  11   4   5       23.99       18.87     16.02 o
 -14   5   5        1.27      -11.55     17.17 o
 -13   5   5       15.24      -15.40     15.40 o
 -12   5   5       15.22        7.19      9.08 o
 -11   5   5        0.48       -2.73      6.05 o
 -10   5   5        1.83        0.81      5.22 o
  -9   5   5        0.14       -5.17      6.47 o
  -8   5   5       62.13       53.11      4.12 o
  -7   5   5      151.60      168.88      4.88 o
  -6   5   5       75.52       68.16      3.68 o
  -5   5   5      184.24      198.42     12.63 o
  -4   5   5       90.83      109.39      3.25 o
  -3   5   5        6.43       10.35      2.18 o
  -2   5   5        4.53       13.94      2.16 o
  -1   5   5       83.81       93.47      3.25 o
   0   5   5     1096.27     1123.55     35.12 o
   1   5   5       36.67       34.00      4.93 o
   2   5   5       12.37       21.21     11.09 o
   3   5   5       66.95       64.27      5.58 o
   4   5   5       92.50      100.35      6.74 o
   5   5   5       68.94       64.36      9.24 o
   6   5   5      145.54      115.03      9.36 o
   7   5   5       39.23       37.45      9.15 o
   8   5   5      150.83      162.65     18.79 o
   9   5   5       79.09       92.76     12.41 o
  10   5   5       58.52       96.53     16.77 o
  11   5   5       29.30       34.06     14.48 o
 -14   6   5       40.44       24.03     16.02 o
 -13   6   5       59.52       50.90     14.03 o
 -12   6   5       12.39       19.55     12.94 o
 -11   6   5        0.79       12.29      8.63 o
 -10   6   5       39.86       31.74      7.25 o
  -9   6   5       57.57       46.42      4.56 o
  -8   6   5      452.76      437.40     13.25 o
  -7   6   5       18.04       19.27      3.92 o
  -6   6   5      101.16       74.54      3.85 o
  -5   6   5       95.86       76.33      8.93 o
  -4   6   5       90.71       68.40      5.24 o
  -3   6   5      496.88      422.52      7.84 o
  -2   6   5      478.71      460.80     10.17 o
  -1   6   5      243.02      221.79      7.70 o
   0   6   5     1068.11     1056.84     20.02 o
   1   6   5      398.46      443.33     21.56 o
   2   6   5      167.70      177.37      7.54 o
   3   6   5       38.24       26.36      5.13 o
   4   6   5       79.40       99.17      6.61 o
   5   6   5       73.68       78.43     14.79 o
   6   6   5       24.61       28.84      8.05 o
   7   6   5       93.01       89.97     16.94 o
   8   6   5       27.59       19.99      9.79 o
   9   6   5        1.59       -5.58     17.56 o
  10   6   5      119.84      116.04     15.61 o
 -14   7   5       65.73       63.04     15.40 o
 -13   7   5        0.74        0.88     11.24 o
 -12   7   5        0.02      -11.68     11.68 o
 -11   7   5       12.44       18.28      8.15 o
 -10   7   5       32.19       40.26      8.05 o
  -9   7   5        8.42       12.47      6.47 o
  -8   7   5      713.02      674.78     13.72 o
  -7   7   5      725.89      677.85     13.25 o
  -6   7   5      401.77      398.01      8.62 o
  -5   7   5      315.13      327.36      6.36 o
  -4   7   5        7.19       20.54      2.69 o
  -3   7   5        3.32        2.42      3.25 o
  -2   7   5        4.00        8.01      3.48 o
  -1   7   5       15.53       13.74      4.62 o
   0   7   5      187.23      210.15      6.36 o
   1   7   5      300.32      292.82      8.09 o
   2   7   5      176.23      171.45      7.84 o
   3   7   5       53.16       70.40      9.24 o
   4   7   5       21.55       30.13      9.55 o
   5   7   5       65.20       64.00      8.68 o
   6   7   5        2.14       -2.98     16.63 o
   7   7   5      174.80      167.48     19.41 o
   8   7   5      350.91      352.10     32.04 o
   9   7   5      599.91      562.91     23.23 o
  10   7   5       78.22       29.38     12.36 o
 -13   8   5        0.80        6.64     17.07 o
 -12   8   5      288.50      330.02     16.96 o
 -11   8   5        0.05       -9.67      9.67 o
 -10   8   5      542.62      595.57     22.18 o
  -9   8   5      216.27      195.05     17.87 o
  -8   8   5      154.10      142.59      7.54 o
  -7   8   5      121.72      100.89      6.53 o
  -6   8   5     1240.89     1195.46     22.94 o
  -5   8   5      475.05      495.85     11.17 o
  -4   8   5     2301.66     2195.79     27.01 o
  -3   8   5       36.48       25.90      8.62 o
  -2   8   5     2566.96     2547.56     93.95 o
  -1   8   5       74.59       72.58      5.00 o
   0   8   5     2320.77     2276.40     33.42 o
   1   8   5       47.87       37.91      7.08 o
   2   8   5     1645.27     1730.20     30.16 o
   3   8   5      119.23       77.03     17.25 o
   4   8   5     1048.98      990.16     24.38 o
   5   8   5      158.29      129.82     10.86 o
   6   8   5      143.50      173.80     11.93 o
   7   8   5        5.36      -10.78     10.78 o
   8   8   5        7.97        8.69     11.10 o
   9   8   5       26.50       25.80     14.51 o
  10   8   5      178.34      145.03     15.66 o
 -13   9   5        1.32      -18.00     18.00 o
 -12   9   5       22.37       14.74     23.72 o
 -11   9   5        8.63       20.55      9.31 o
 -10   9   5      122.14      104.56     10.22 o
  -9   9   5       16.43       16.02      9.47 o
  -8   9   5       22.72       24.73     10.47 o
  -7   9   5      212.18      208.11     10.17 o
  -6   9   5      668.38      660.48     15.84 o
  -5   9   5     1072.56     1038.30     20.13 o
  -4   9   5      528.11      493.01     16.94 o
  -3   9   5      146.77      145.21     10.47 o
  -2   9   5      344.51      336.11      8.42 o
  -1   9   5      302.52      299.87      8.05 o
   0   9   5        0.24       -3.70      5.58 o
   1   9   5       88.61      102.68      6.81 o
   2   9   5       33.77       31.69      6.47 o
   3   9   5       23.28       34.50      6.49 o
   4   9   5        0.36        6.93      8.05 o
   5   9   5      138.86      172.24     13.07 o
   6   9   5       93.60      102.97     12.63 o
   7   9   5      218.29      197.38     16.73 o
   8   9   5       82.04      109.16     13.68 o
   9   9   5      153.11      137.42     14.64 o
 -13  10   5        0.46       -7.39     20.33 o
 -12  10   5      310.26      330.59     32.34 o
 -11  10   5       69.05       82.70     12.30 o
 -10  10   5      313.56      312.86     21.87 o
  -9  10   5       73.02       85.53     11.71 o
  -8  10   5      239.46      258.00     13.78 o
  -7  10   5        0.82       -7.27     13.86 o
  -6  10   5      208.65      233.48     16.94 o
  -5  10   5      154.72      131.65      6.93 o
  -4  10   5     2379.58     2427.24     39.51 o
  -3  10   5      868.44      901.11     40.66 o
  -2  10   5     3961.72     3969.01     94.26 o
  -1  10   5       56.26       50.08      9.55 o
   0  10   5      241.22      229.01      8.86 o
   1  10   5        2.40        2.60      5.00 o
   2  10   5      684.26      703.22     16.28 o
   3  10   5      309.07      325.83     11.69 o
   4  10   5      543.30      587.64     15.84 o
   5  10   5        0.03       -6.26     11.10 o
   6  10   5      137.04      147.49     27.41 o
   7  10   5       33.38       19.70     15.09 o
   8  10   5      209.35      199.92     15.90 o
   9  10   5        0.09        5.65     16.33 o
 -12  11   5        3.91       -2.98     15.92 o
 -11  11   5       10.18       23.09     12.41 o
 -10  11   5       10.42        4.94     13.86 o
  -9  11   5       10.35        5.86      9.59 o
  -8  11   5        4.87        6.94      9.33 o
  -7  11   5       11.78       10.71      8.95 o
  -6  11   5        1.34       14.66      7.45 o
  -5  11   5        0.05       10.92      6.31 o
  -4  11   5        2.86       -0.13      6.78 o
  -3  11   5      252.92      245.03     11.71 o
  -2  11   5       38.51       38.62      5.61 o
  -1  11   5        0.93        4.51     10.17 o
   0  11   5      127.96      138.57     11.40 o
   1  11   5       13.32       11.00      7.39 o
   2  11   5        0.15        0.68      7.84 o
   3  11   5      122.38      123.95      9.55 o
   4  11   5        2.55        2.64      9.36 o
   5  11   5        6.17       -2.24     10.48 o
   6  11   5        7.50       22.46     29.26 o
   7  11   5       24.80       21.14     12.61 o
   8  11   5       16.56        3.08     10.89 o
 -11  12   5      116.23      140.97     17.74 o
 -10  12   5       25.54       49.52     12.59 o
  -9  12   5      418.07      419.33     20.15 o
  -8  12   5        6.61       37.47     27.72 o
  -7  12   5      124.72      141.86     12.62 o
  -6  12   5      356.19      332.48     23.41 o
  -5  12   5      279.59      312.72     16.63 o
  -4  12   5      143.02      140.08      8.49 o
  -3  12   5      678.86      652.37     16.56 o
  -2  12   5        5.39       12.60      5.85 o
  -1  12   5       10.77       14.92      7.08 o
   0  12   5      107.25      131.79     10.78 o
   1  12   5      204.69      206.78     10.17 o
   2  12   5        0.02        0.71      6.93 o
   3  12   5      963.54     1043.56     27.66 o
   4  12   5       67.01       53.73     11.54 o
   5  12   5      367.19      360.32     16.54 o
   6  12   5       16.34       17.31     10.61 o
   7  12   5      214.54      225.84     18.07 o
   8  12   5        3.98       24.49     26.18 o
 -11  13   5        0.06       15.40     16.63 o
 -10  13   5       47.55       27.72     12.12 o
  -9  13   5        2.24        5.01     20.64 o
  -8  13   5        8.17        3.44     22.79 o
  -7  13   5       18.71       23.99     13.55 o
  -6  13   5      131.31      126.03     12.76 o
  -5  13   5       30.75       24.41     11.09 o
  -4  13   5      203.90      184.82     13.00 o
  -3  13   5       95.33      105.51     11.12 o
  -2  13   5       22.72       14.96      9.24 o
  -1  13   5      151.21      172.06     11.71 o
   0  13   5       18.44       15.93      7.39 o
   1  13   5        1.53       12.45      9.55 o
   2  13   5       40.98       64.61     12.61 o
   3  13   5       21.62       12.08      8.86 o
   4  13   5       96.40      108.35     20.33 o
   5  13   5        4.63       10.03     11.83 o
   6  13   5       53.62       41.07     12.71 o
   7  13   5       40.07       12.10     14.13 o
 -10  14   5       15.27       25.01     13.59 o
  -9  14   5      420.58      391.84     21.06 o
  -8  14   5        2.13        7.00     11.81 o
  -7  14   5      757.23      749.23     24.44 o
  -6  14   5       11.83       33.64     37.27 o
  -5  14   5      539.91      558.22     41.89 o
  -4  14   5       15.13       19.29     12.32 o
  -3  14   5      768.67      825.59     30.19 o
  -2  14   5      326.60      336.98     19.71 o
  -1  14   5      935.86      915.66     30.30 o
   0  14   5      150.27      131.12     13.89 o
   1  14   5      652.53      687.42     43.12 o
   2  14   5       34.26       41.49     13.44 o
   3  14   5      162.72      136.32     14.70 o
   4  14   5       12.71       32.45     12.53 o
   5  14   5      989.04      976.69     40.48 o
   6  14   5       13.27       16.76     20.29 o
  -9  15   5        0.63       17.25     16.02 o
  -8  15   5       30.39       54.11     16.63 o
  -7  15   5       27.96       33.49     13.43 o
  -6  15   5       43.83       55.03     41.28 o
  -5  15   5        1.43      -11.84     11.84 o
  -4  15   5        5.30        2.86     18.79 o
  -3  15   5        8.83       11.34     11.17 o
  -2  15   5      127.25      162.79     15.54 o
  -1  15   5       12.82        7.39     19.71 o
   0  15   5       24.06       58.16     16.04 o
   1  15   5        6.26       17.53     11.83 o
   2  15   5        3.22        1.49     16.84 o
   3  15   5       15.67       21.45     14.20 o
   4  15   5       60.93       54.49     30.80 o
   5  15   5        0.04        1.54     13.56 o
  -7  16   5      166.34      161.54     16.23 o
  -6  16   5       20.14       47.05     22.49 o
  -5  16   5      368.01      320.61     23.51 o
  -4  16   5      114.96      125.62     34.81 o
  -3  16   5      483.73      449.13     23.59 o
  -2  16   5        1.46      -15.28     16.88 o
  -1  16   5      603.90      692.97     32.81 o
   0  16   5       34.86       21.65     20.33 o
   1  16   5      283.93      285.23     24.94 o
   2  16   5        2.08        1.33     14.03 o
   3  16   5      215.88      206.58     24.73 o
   4  16   5        2.74        6.22     13.76 o
  -5  17   5       97.85       64.84     20.95 o
  -4  17   5       39.61       26.22     24.03 o
  -3  17   5       41.98       24.17     13.53 o
  -2  17   5       38.64       43.37     18.07 o
  -1  17   5       35.28       25.29     18.66 o
   0  17   5       20.86        6.25     62.53 o
   1  17   5        1.02       -1.65     14.51 o
   2  17   5       18.25       14.44     13.76 o
 -15   0   6       46.90       70.85     16.63 o
 -14   0   6      174.36      151.55     23.41 o
 -13   0   6       20.34       44.36     13.55 o
 -12   0   6       20.24        7.39      9.86 o
 -11   0   6        5.47       -0.62      8.01 o
 -10   0   6       73.50       54.21      6.78 o
  -9   0   6       67.21       67.77      7.39 o
  -8   0   6      181.88      171.88      7.39 o
  -7   0   6        0.19        1.85      4.93 o
  -6   0   6      589.12      584.03     11.09 o
  -5   0   6      917.74      814.44     14.17 o
  -4   0   6       15.84       35.12      1.85 o
  -3   0   6       53.07       63.45      1.85 o
  -2   0   6      273.98      350.54      7.39 o
  -1   0   6      103.87       89.33      3.70 o
   0   0   6      113.85      131.84      4.93 o
   1   0   6     1444.21     1626.41     28.34 o
   2   0   6      908.32     1106.45     22.79 o
   3   0   6       94.53      140.46      8.62 o
   4   0   6      729.17      707.86     18.48 o
   5   0   6     1102.12     1076.26     26.49 o
   6   0   6      287.61      240.88     18.48 o
   7   0   6      593.82      620.99     26.49 o
   8   0   6      103.96      124.45     19.10 o
   9   0   6        9.67       10.47     13.55 o
  10   0   6        0.36      -12.94     14.17 o
  11   0   6        0.15      -17.25     17.25 o
 -15   1   6      264.26      254.79     41.28 o
 -14   1   6        8.49       -3.83     11.55 o
 -13   1   6      330.94      362.35     22.18 o
 -12   1   6        1.73        0.02     12.01 o
 -11   1   6      835.46      836.89     20.72 o
 -10   1   6       10.71       21.00      5.43 o
  -9   1   6     1351.59     1371.15     23.53 o
  -8   1   6       11.40       10.17      3.48 o
  -7   1   6     2718.08     2686.13     29.34 o
  -6   1   6      478.88      412.79      7.08 o
  -5   1   6     6427.38     6257.58     59.01 o
  -4   1   6     1769.36     1722.59     21.30 o
  -3   1   6     1091.25     1007.06     24.33 o
  -2   1   6      390.62      418.29     12.94 o
  -1   1   6     2638.29     2548.70     27.72 o
   0   1   6      890.42      980.41     13.48 o
   1   1   6     3626.68     3625.47     45.59 o
   2   1   6       28.03       35.24      3.99 o
   3   1   6     2813.34     2815.11     41.83 o
   4   1   6      144.91      144.81      7.08 o
   5   1   6     1892.36     1942.78     32.41 o
   6   1   6       94.32      101.48      9.99 o
   7   1   6      890.51      936.74     23.95 o
   8   1   6        0.24       -6.94     11.54 o
   9   1   6      586.80      608.87     36.04 o
  10   1   6       22.30       10.07     15.90 o
  11   1   6      120.99      144.47     26.77 o
 -15   2   6        1.83       30.70     13.86 o
 -14   2   6       13.46       22.24     10.67 o
 -13   2   6       11.65        4.20      9.79 o
 -12   2   6      268.07      301.33     16.33 o
 -11   2   6       47.50       50.93      6.66 o
 -10   2   6        5.98        2.93     12.94 o
  -9   2   6      138.48      151.46      6.74 o
  -8   2   6      363.40      394.03      7.61 o
  -7   2   6      307.88      321.20      8.62 o
  -6   2   6        3.78        1.23      4.62 o
  -5   2   6        0.16        0.00      1.03 o
  -4   2   6        5.79        2.46      2.18 o
  -3   2   6       20.88       28.51      6.16 o
  -2   2   6      141.18      160.81      3.05 o
  -1   2   6      373.82      429.57     15.40 o
   0   2   6       35.77       55.51      6.47 o
   1   2   6       94.43       83.31      4.12 o
   2   2   6      186.53      174.98      6.10 o
   3   2   6        5.02        9.55      5.23 o
   4   2   6       37.02       34.28      7.61 o
   5   2   6        4.10        3.99     10.17 o
   6   2   6       19.76       26.28      9.86 o
   7   2   6      140.01      163.32     10.67 o
   8   2   6       85.42       84.43     11.97 o
   9   2   6       57.36       62.95     17.56 o
  10   2   6       20.84       19.85     24.33 o
  11   2   6        1.25       -4.00     12.53 o
 -15   3   6       26.60       34.33     25.87 o
 -14   3   6       12.11       12.30     13.15 o
 -13   3   6      302.46      317.60     14.99 o
 -12   3   6      259.99      252.61     14.70 o
 -11   3   6        0.33       10.84      6.15 o
 -10   3   6     1169.02     1259.64     30.50 o
  -9   3   6        0.16        5.54      4.62 o
  -8   3   6      297.98      285.07     15.09 o
  -7   3   6      700.94      689.66      9.99 o
  -6   3   6      272.96      267.99      5.46 o
  -5   3   6      920.30      976.22     12.10 o
  -4   3   6       21.80        1.36      3.70 o
  -3   3   6     3729.07     3987.29     63.42 o
  -2   3   6     1114.97     1029.27     24.95 o
  -1   3   6      109.84       90.71      3.68 o
   0   3   6     1247.46     1278.07     30.50 o
   1   3   6      573.22      548.79     10.86 o
   2   3   6      834.95      831.50     16.23 o
   3   3   6     1117.14     1061.86     22.41 o
   4   3   6      201.33      195.16      9.36 o
   5   3   6       18.31       32.97      7.18 o
   6   3   6      925.70      914.16     22.00 o
   7   3   6       14.37       10.76      7.37 o
   8   3   6      119.35      114.26     12.27 o
   9   3   6       95.76      122.67     15.02 o
  10   3   6       49.13       40.66     17.87 o
 -15   4   6        0.01      -19.47     19.47 o
 -14   4   6        9.01       37.35     14.18 o
 -13   4   6       21.45       18.15     24.33 o
 -12   4   6        0.95        8.76      8.93 o
 -11   4   6      182.76      185.76      9.30 o
 -10   4   6       37.67       42.66      8.32 o
  -9   4   6       20.77       22.38      4.56 o
  -8   4   6       22.17       17.46      3.70 o
  -7   4   6      176.60      174.50      8.93 o
  -6   4   6       35.00       32.05      2.61 o
  -5   4   6        0.95        4.86      3.39 o
  -4   4   6        7.60        5.24      1.31 o
  -3   4   6      515.22      580.83     14.48 o
  -2   4   6      615.63      722.36     22.49 o
  -1   4   6       63.91       59.87      2.81 o
   0   4   6       75.61       79.27      4.12 o
   1   4   6       65.59       71.04      5.17 o
   2   4   6        0.45       -1.78      3.85 o
   3   4   6        0.76       -6.93      6.93 o
   4   4   6       91.79       80.02     10.47 o
   5   4   6       98.09       76.46     11.40 o
   6   4   6        3.28       17.87      8.28 o
   7   4   6      151.63      139.37     11.74 o
   8   4   6       61.20       84.79     18.48 o
   9   4   6        9.88       15.22     28.65 o
  10   4   6       31.09       28.96     13.48 o
 -14   5   6      635.43      635.35     62.53 o
 -13   5   6      113.86      120.12     13.89 o
 -12   5   6      887.33      941.84     31.32 o
 -11   5   6       22.11       25.43      8.05 o
 -10   5   6      406.08      414.15     13.86 o
  -9   5   6        0.13        5.43      4.20 o
  -8   5   6     2402.02     2370.43     31.72 o
  -7   5   6      473.77      436.90     10.78 o
  -6   5   6      778.91      750.74     11.74 o
  -5   5   6       91.18       82.68      6.47 o
  -4   5   6      414.21      406.37      7.25 o
  -3   5   6      426.98      447.14      8.24 o
  -2   5   6     2690.81     2586.88     31.22 o
  -1   5   6      892.31      904.40     14.03 o
   0   5   6     3661.13     3571.08     48.24 o
   1   5   6        4.34       11.23      4.00 o
   2   5   6     4855.27     4822.93     64.91 o
   3   5   6     1226.99     1161.57     24.33 o
   4   5   6     2662.96     2719.20    120.13 o
   5   5   6      156.48      169.34     11.38 o
   6   5   6      702.18      755.22     29.57 o
   7   5   6        2.24        6.47      7.84 o
   8   5   6      355.33      376.91     17.25 o
   9   5   6        6.68       11.19     12.17 o
  10   5   6       40.57       58.06     13.07 o
 -14   6   6       10.40       -9.24     17.25 o
 -13   6   6      122.83      164.37     30.50 o
 -12   6   6      260.63      327.66     49.59 o
 -11   6   6       89.39      108.53     13.55 o
 -10   6   6        0.01        7.93      8.01 o
  -9   6   6        0.11       -1.90     10.78 o
  -8   6   6      266.14      240.85      7.54 o
  -7   6   6       88.98      101.74      5.01 o
  -6   6   6      114.80      125.39      4.79 o
  -5   6   6        4.22        6.63      2.81 o
  -4   6   6       27.74       18.48      2.81 o
  -3   6   6      121.87      108.68      4.29 o
  -2   6   6      105.82      118.11      4.00 o
  -1   6   6        5.46       11.64      3.85 o
   0   6   6      850.11      884.95     36.66 o
   1   6   6      566.14      575.13     12.71 o
   2   6   6      147.23      132.76     11.09 o
   3   6   6      182.71      178.98      9.15 o
   4   6   6      106.52      106.58     15.71 o
   5   6   6       56.82       80.72     10.78 o
   6   6   6       64.44       85.93     12.21 o
   7   6   6      174.25      201.12     13.28 o
   8   6   6        0.18       10.99      9.30 o
   9   6   6       51.02       81.00     13.28 o
  10   6   6       50.68       45.03     13.86 o
 -14   7   6      409.11      364.78     33.88 o
 -13   7   6       58.87      105.14     18.79 o
 -12   7   6      187.80      179.99     22.18 o
 -11   7   6        0.02        4.09      8.56 o
 -10   7   6      693.10      680.16     27.41 o
  -9   7   6      131.30      172.73      9.47 o
  -8   7   6      704.26      714.69     30.19 o
  -7   7   6        0.18        0.92      3.64 o
  -6   7   6      563.39      611.78     24.64 o
  -5   7   6      130.15      115.96      4.56 o
  -4   7   6      922.88      976.56     15.35 o
  -3   7   6        0.57        3.08      2.81 o
  -2   7   6     1098.14     1092.14     16.56 o
  -1   7   6      442.49      454.90      9.69 o
   0   7   6     5888.49     5776.46     72.93 o
   1   7   6      590.52      540.87     13.86 o
   2   7   6     1647.79     1603.91     32.23 o
   3   7   6      162.25      169.07     10.02 o
   4   7   6      805.74      801.32     20.46 o
   5   7   6        0.81       -9.74      9.74 o
   6   7   6      728.37      768.36     22.64 o
   7   7   6        2.52      -11.25     11.71 o
   8   7   6      234.24      200.04     15.46 o
   9   7   6        2.87        9.58     12.27 o
  10   7   6       29.72       43.54     18.50 o
 -13   8   6        1.57       -3.70     40.66 o
 -12   8   6        2.26       -2.42     14.81 o
 -11   8   6        6.85       28.72     10.71 o
 -10   8   6        1.40       20.46      7.98 o
  -9   8   6       72.47       74.82     15.40 o
  -8   8   6       62.75       62.04      7.11 o
  -7   8   6       21.74       24.33      6.10 o
  -6   8   6       23.52       32.40      5.66 o
  -5   8   6       33.95       35.57      3.70 o
  -4   8   6        1.02        2.16      2.69 o
  -3   8   6        1.69        8.95      4.93 o
  -2   8   6      179.70      170.89      5.87 o
  -1   8   6      510.45      512.85     11.28 o
   0   8   6        1.91       -0.45      3.99 o
   1   8   6      216.63      207.18     13.25 o
   2   8   6       10.03       12.14      8.32 o
   3   8   6      132.56      147.24      9.12 o
   4   8   6       79.97       84.70      8.05 o
   5   8   6        1.76       -1.82     11.09 o
   6   8   6        0.26        4.03     12.32 o
   7   8   6        4.78        3.54      9.36 o
   8   8   6        2.56       -0.71     16.63 o
   9   8   6        2.37      -11.26     22.79 o
 -13   9   6       17.03       23.33     14.17 o
 -12   9   6        0.13       11.25     14.90 o
 -11   9   6        5.81       13.53      9.59 o
 -10   9   6      136.30      153.94     22.79 o
  -9   9   6      491.33      425.49     15.19 o
  -8   9   6       34.71       39.84      8.20 o
  -7   9   6      633.17      663.14     18.54 o
  -6   9   6       82.66      100.38      7.18 o
  -5   9   6      708.53      741.29     16.43 o
  -4   9   6       20.69       12.14      8.62 o
  -3   9   6      129.22      156.48      5.77 o
  -2   9   6     1165.51     1148.09     19.55 o
  -1   9   6       20.33       17.09      5.00 o
   0   9   6      281.48      288.20     18.17 o
   1   9   6      443.42      448.87     18.17 o
   2   9   6      159.06      145.46     12.63 o
   3   9   6      414.93      439.95     14.20 o
   4   9   6        0.13        4.71      6.78 o
   5   9   6      421.88      422.01     16.55 o
   6   9   6      111.55      101.98     12.20 o
   7   9   6      142.21      130.56     12.85 o
   8   9   6       52.05       59.22     17.91 o
   9   9   6        2.60      -18.17     22.49 o
 -13  10   6        1.29      -24.03     24.03 o
 -12  10   6        4.81       20.07     17.87 o
 -11  10   6        0.00       -0.51     10.35 o
 -10  10   6       51.63       84.88     19.41 o
  -9  10   6        8.48       28.75     10.57 o
  -8  10   6       18.76       16.20      8.49 o
  -7  10   6       78.53       90.81     16.63 o
  -6  10   6       19.18       18.93      9.86 o
  -5  10   6       25.60       25.98      5.66 o
  -4  10   6       47.27       44.05      5.17 o
  -3  10   6        0.32       12.45      8.62 o
  -2  10   6       56.57       61.63      6.53 o
  -1  10   6       60.83       51.06      6.74 o
   0  10   6      116.04      116.59      7.54 o
   1  10   6       36.12       37.01      7.07 o
   2  10   6        0.14       -9.86      9.86 o
   3  10   6        2.64       -0.83     13.25 o
   4  10   6        0.06        8.81      6.36 o
   5  10   6       23.29       27.87     10.23 o
   6  10   6        2.12      -10.45     10.45 o
   7  10   6        6.20       25.80     10.86 o
   8  10   6        5.11        5.85     13.07 o
 -12  11   6      119.78      163.97     19.35 o
 -11  11   6      413.80      428.58     36.35 o
 -10  11   6      197.21      205.55     13.25 o
  -9  11   6      269.01      254.99     25.26 o
  -8  11   6        0.87        0.28      7.22 o
  -7  11   6     1004.74      984.92     25.27 o
  -6  11   6        1.00        5.14      7.59 o
  -5  11   6      315.95      327.43     19.41 o
  -4  11   6      276.37      266.46     13.11 o
  -3  11   6      220.65      237.85      9.47 o
  -2  11   6      179.21      173.95      9.12 o
  -1  11   6     1258.25     1222.59     26.80 o
   0  11   6     1496.70     1513.92     43.43 o
   1  11   6     1055.08     1062.49     52.98 o
   2  11   6      131.89      141.78      9.99 o
   3  11   6      820.91      882.72     21.57 o
   4  11   6      249.31      267.67     14.59 o
   5  11   6      809.03      827.05     40.04 o
   6  11   6       60.02       44.97     11.33 o
   7  11   6      320.72      376.26     24.16 o
   8  11   6        4.99       11.97     14.79 o
 -11  12   6        0.03       16.35     12.65 o
 -10  12   6       15.18        8.81     11.47 o
  -9  12   6       14.95        5.63     14.17 o
  -8  12   6        0.16       17.46     11.40 o
  -7  12   6       57.63       56.06      9.98 o
  -6  12   6       76.74       70.45     14.48 o
  -5  12   6        0.06        7.26      7.45 o
  -4  12   6       50.60       56.38      9.11 o
  -3  12   6       61.02       56.59      9.51 o
  -2  12   6       78.41       73.58     12.63 o
  -1  12   6      244.30      261.74     27.11 o
   0  12   6      134.12      143.15      9.32 o
   1  12   6       10.55        0.06     12.32 o
   2  12   6       78.46       80.95     10.35 o
   3  12   6       92.64       91.41     10.23 o
   4  12   6       12.23       13.17     12.61 o
   5  12   6        0.10       -0.72     12.43 o
   6  12   6       22.62       12.66     13.76 o
   7  12   6       51.64       55.61     15.27 o
 -11  13   6      140.16      132.45     29.57 o
 -10  13   6      102.22       65.53     13.06 o
  -9  13   6       81.69       87.76     14.82 o
  -8  13   6       35.45       57.94     12.96 o
  -7  13   6       34.92       47.49     10.47 o
  -6  13   6      101.61       91.43     11.84 o
  -5  13   6       88.46      104.30     11.81 o
  -4  13   6       46.74       33.08     10.15 o
  -3  13   6      331.94      329.12     29.57 o
  -2  13   6      136.75      130.08     24.03 o
  -1  13   6      130.18      145.01     14.79 o
   0  13   6      144.43      132.37     11.73 o
   1  13   6      666.50      711.80     24.35 o
   2  13   6      215.76      261.80     16.39 o
   3  13   6      800.48      799.64     30.98 o
   4  13   6        9.15       16.46     15.40 o
   5  13   6       45.14       56.81     15.25 o
   6  13   6      109.40       90.36     33.27 o
 -10  14   6        0.01       14.17     14.79 o
  -9  14   6        2.35        0.78     12.03 o
  -8  14   6        0.76        2.98     13.38 o
  -7  14   6        9.25       20.77     11.51 o
  -6  14   6        0.14       -4.11     13.78 o
  -5  14   6        6.45        7.76      9.98 o
  -4  14   6       40.33       37.15      9.80 o
  -3  14   6        7.91       -1.94     12.49 o
  -2  14   6        0.08        8.59      9.31 o
  -1  14   6       54.97       53.19     15.48 o
   0  14   6      214.21      256.69     19.31 o
   1  14   6      296.25      303.17     21.60 o
   2  14   6       65.65       37.37     14.42 o
   3  14   6       10.04       12.65     12.72 o
   4  14   6        4.60        8.39     18.45 o
   5  14   6        0.35       11.02     19.24 o
  -8  15   6        5.73        0.47     15.71 o
  -7  15   6       30.47        1.02     35.42 o
  -6  15   6       11.81       19.28     17.25 o
  -5  15   6       26.30       11.71     12.03 o
  -4  15   6       96.42       78.48     11.94 o
  -3  15   6      118.53      117.63     16.08 o
  -2  15   6      198.86      228.73     18.45 o
  -1  15   6       29.11       10.97     20.95 o
   0  15   6       53.99       39.94     17.09 o
   1  15   6       16.09       16.33     17.25 o
   2  15   6      142.56      119.41     15.40 o
   3  15   6        2.46       -8.69     15.53 o
   4  15   6       11.22        5.54     14.35 o
  -7  16   6        1.21        6.27     19.71 o
  -6  16   6        3.11       -2.13     12.97 o
  -5  16   6       27.90       43.70     14.20 o
  -4  16   6       13.87       36.73     24.33 o
  -3  16   6       18.26        1.55     17.25 o
  -2  16   6       68.57       86.48     14.24 o
  -1  16   6        1.00        4.01     13.11 o
   0  16   6       27.59       27.87     17.25 o
   1  16   6        1.55       -1.99     29.26 o
   2  16   6        0.12      -15.35     17.12 o
   3  16   6       10.11        9.32     13.53 o
  -5  17   6      142.50      125.06     25.26 o
  -4  17   6      135.28      114.41     17.78 o
  -3  17   6       99.74       98.50     17.55 o
  -2  17   6      108.29       94.53     16.97 o
  -1  17   6      143.65      139.39     27.11 o
   0  17   6      374.23      279.82     21.83 o
   1  17   6      174.83      166.95     24.64 o
 -15   1   7        0.03        5.02     11.54 o
 -14   1   7       11.86       13.81     11.97 o
 -13   1   7        3.20       16.05      8.24 o
 -12   1   7        0.44       -0.35     15.40 o
 -11   1   7        1.24        0.68      6.74 o
 -10   1   7       33.80       41.55      5.61 o
  -9   1   7       75.13       80.54      6.05 o
  -8   1   7      248.03      251.21      6.47 o
  -7   1   7       73.83       81.88      5.85 o
  -6   1   7      261.59      277.78      8.62 o
  -5   1   7       50.46       69.89      3.40 o
  -4   1   7       94.98       94.41      8.01 o
  -3   1   7      381.75      388.63      6.74 o
  -2   1   7      199.87      216.90      3.85 o
  -1   1   7      328.29      351.06      7.70 o
   0   1   7        0.88        4.62      4.62 o
   1   1   7        0.90        0.00      4.31 o
   2   1   7        9.46        6.30      3.85 o
   3   1   7       25.57       17.11      4.56 o
   4   1   7       70.31       52.55      4.73 o
   5   1   7        0.01        1.35      5.46 o
   6   1   7       15.24       17.14      7.18 o
   7   1   7       58.85       51.56     10.51 o
   8   1   7       19.93       20.80     10.67 o
   9   1   7       44.86       28.72     23.10 o
  10   1   7        0.41        6.22     11.83 o
 -15   2   7       48.89       37.89     20.33 o
 -14   2   7      125.41      112.03     16.94 o
 -13   2   7       94.31      116.15     12.94 o
 -12   2   7      350.20      399.41     15.02 o
 -11   2   7      146.25      181.12     22.79 o
 -10   2   7      494.71      518.32     13.17 o
  -9   2   7     1771.67     1792.52     25.15 o
  -8   2   7      194.27      222.72      5.23 o
  -7   2   7      472.51      475.91      8.29 o
  -6   2   7      116.25      142.49      2.96 o
  -5   2   7      685.39      622.11     10.35 o
  -4   2   7        0.11        0.84      4.31 o
  -3   2   7     2203.40     2058.86     29.34 o
  -2   2   7      162.24      153.61      3.70 o
  -1   2   7      738.48      671.19      9.36 o
   0   2   7      542.62      498.46      8.68 o
   1   2   7      112.05      121.52     17.56 o
   2   2   7      983.91      974.38     22.79 o
   3   2   7      412.43      411.62     22.79 o
   4   2   7     1057.82     1028.11     22.17 o
   5   2   7     1575.98     1597.35     54.83 o
   6   2   7       42.67       48.63     20.33 o
   7   2   7      509.84      503.02     24.95 o
   8   2   7      119.94      147.45     15.46 o
   9   2   7       14.54       -0.30     17.87 o
  10   2   7       21.80       11.60     15.90 o
 -15   3   7        1.03       12.04     11.51 o
 -14   3   7        3.64       -0.82     11.94 o
 -13   3   7        5.51       19.69     12.41 o
 -12   3   7        4.69       16.85      9.79 o
 -11   3   7        0.80       -4.31      7.10 o
 -10   3   7      214.02      185.30      8.05 o
  -9   3   7      286.00      262.86      7.54 o
  -8   3   7      889.58      880.23     16.63 o
  -7   3   7       96.15      100.66      6.16 o
  -6   3   7       56.09       40.37      1.74 o
  -5   3   7       12.59       10.88      3.85 o
  -4   3   7      134.55      125.03      4.44 o
  -3   3   7       12.89       28.68      3.92 o
  -2   3   7      701.28      725.52     18.17 o
  -1   3   7       38.93       33.50      4.62 o
   0   3   7       53.81       61.83      3.92 o
   1   3   7        2.76        0.92      3.48 o
   2   3   7       37.98       35.05      5.24 o
   3   3   7       15.60       13.86      6.97 o
   4   3   7      171.74      171.77     10.78 o
   5   3   7      133.53      121.83     16.94 o
   6   3   7       12.97       10.16     10.47 o
   7   3   7       82.81       94.42     10.23 o
   8   3   7       13.77       12.32      9.91 o
   9   3   7       41.61       50.47     26.18 o
  10   3   7        8.95        4.93     11.33 o
 -15   4   7      139.24      162.00     44.97 o
 -14   4   7      139.91      158.14     15.94 o
 -13   4   7       71.38       91.79     16.63 o
 -12   4   7      368.34      314.38     16.84 o
 -11   4   7      619.54      639.58     19.60 o
 -10   4   7      199.63      224.58      8.28 o
  -9   4   7      761.08      726.55     14.79 o
  -8   4   7       20.88       17.12      3.53 o
  -7   4   7      518.30      493.35      8.93 o
  -6   4   7      155.91      203.52      4.12 o
  -5   4   7      362.14      332.14      8.73 o
  -4   4   7       34.70       64.87      4.29 o
  -3   4   7     1881.67     1830.63     22.18 o
  -2   4   7        6.36        3.57      2.05 o
  -1   4   7      993.86      947.65     36.35 o
   0   4   7      245.71      220.15     20.02 o
   1   4   7      349.57      329.75     15.71 o
   2   4   7     1261.91     1131.21     37.58 o
   3   4   7      425.33      428.37     14.17 o
   4   4   7      243.60      231.28     18.48 o
   5   4   7     1330.83     1371.10     30.27 o
   6   4   7       57.69       87.57     15.71 o
   7   4   7      433.64      470.99     20.95 o
   8   4   7       16.73       -8.04     16.94 o
   9   4   7       32.32       21.80     14.79 o
  10   4   7       40.10       43.74     35.12 o
 -14   5   7        1.45      -10.29     13.28 o
 -13   5   7        1.04       11.52     12.36 o
 -12   5   7       10.25       35.86     10.51 o
 -11   5   7        6.67       25.58      9.12 o
 -10   5   7      150.06      148.16      7.10 o
  -9   5   7       49.22       54.48      5.61 o
  -8   5   7       11.48       -0.33      3.53 o
  -7   5   7       26.77       26.65      2.81 o
  -6   5   7       11.21        8.17      7.70 o
  -5   5   7       12.48       15.29      4.00 o
  -4   5   7      377.44      326.28      5.43 o
  -3   5   7       18.04       16.13      2.16 o
  -2   5   7        5.55       18.81      6.78 o
  -1   5   7       83.93       86.37      4.93 o
   0   5   7      117.36      142.72      6.05 o
   1   5   7       67.56       58.35     11.71 o
   2   5   7      586.09      590.63     19.41 o
   3   5   7      207.62      219.34     32.34 o
   4   5   7       26.75       17.66      5.87 o
   5   5   7        9.78        9.91      7.18 o
   6   5   7        9.32       -6.84     11.40 o
   7   5   7        5.14        8.40      9.30 o
   8   5   7        4.83       14.67     10.23 o
   9   5   7       12.47        9.30     12.63 o
 -14   6   7        0.72       -9.61     18.17 o
 -13   6   7       31.32       40.88     13.59 o
 -12   6   7        3.58       -7.80     30.80 o
 -11   6   7      143.77      133.88      9.62 o
 -10   6   7      178.58      201.93      9.00 o
  -9   6   7        5.47        9.07     12.01 o
  -8   6   7      114.58      111.96      6.53 o
  -7   6   7        0.15        4.49      3.53 o
  -6   6   7      205.55      180.12      5.43 o
  -5   6   7      201.08      203.69      5.00 o
  -4   6   7      260.88      206.79      8.93 o
  -3   6   7        1.55        3.04      3.25 o
  -2   6   7      489.66      461.64      9.00 o
  -1   6   7      859.20      920.80     15.23 o
   0   6   7       69.39       65.36      4.62 o
   1   6   7       61.68       64.29      5.43 o
   2   6   7        6.60        3.33      5.43 o
   3   6   7      271.07      283.87     12.27 o
   4   6   7       90.48      104.69      9.55 o
   5   6   7        9.65       17.87      9.58 o
   6   6   7      169.43      169.69     25.57 o
   7   6   7       12.73        0.31     10.02 o
   8   6   7      108.16       98.49     15.86 o
   9   6   7        5.19        8.01     12.20 o
 -14   7   7       24.25        5.69     15.49 o
 -13   7   7        1.50      -12.32     12.32 o
 -12   7   7        4.16       -5.02     10.93 o
 -11   7   7       42.22       42.01     16.94 o
 -10   7   7       12.91       24.94      7.98 o
  -9   7   7       65.96       51.06     11.71 o
  -8   7   7        1.99        1.93      7.70 o
  -7   7   7        0.37        0.41      3.85 o
  -6   7   7        0.32        1.97      3.08 o
  -5   7   7       95.43       87.14     10.17 o
  -4   7   7       18.13       14.89      3.05 o
  -3   7   7      166.04      163.03      5.43 o
  -2   7   7       46.78       62.49      4.73 o
  -1   7   7      697.40      703.47     13.76 o
   0   7   7      117.18      124.84      6.36 o
   1   7   7      334.84      333.70     12.01 o
   2   7   7      185.00      201.56     14.48 o
   3   7   7       16.34       14.20      9.90 o
   4   7   7      101.91      104.55     12.94 o
   5   7   7        1.20       -3.45      7.18 o
   6   7   7       69.85       58.44     21.56 o
   7   7   7      217.69      230.93     13.68 o
   8   7   7       29.73        0.18     28.34 o
   9   7   7        9.05        8.27     13.15 o
 -13   8   7        2.08        4.23     16.30 o
 -12   8   7      450.40      445.15     22.44 o
 -11   8   7       26.58       14.75     11.51 o
 -10   8   7      416.92      415.38     14.64 o
  -9   8   7       19.37       10.16      9.55 o
  -8   8   7      762.07      750.63     20.64 o
  -7   8   7      482.81      478.74     14.50 o
  -6   8   7     1363.41     1417.27     25.43 o
  -5   8   7      289.39      312.23      7.98 o
  -4   8   7      747.14      753.80     13.86 o
  -3   8   7      352.35      380.14      9.79 o
  -2   8   7     1281.28     1295.24     23.07 o
  -1   8   7       45.63       45.71      5.87 o
   0   8   7      830.16      781.23     17.17 o
   1   8   7      196.89      212.58      9.86 o
   2   8   7     1150.34     1164.50     28.65 o
   3   8   7       18.90       16.17      7.18 o
   4   8   7      981.92      999.51     25.92 o
   5   8   7      283.26      292.89     23.41 o
   6   8   7      308.52      333.26     16.33 o
   7   8   7       28.40       32.45     11.54 o
   8   8   7      174.89      200.67     37.89 o
 -13   9   7       40.46       37.67     14.17 o
 -12   9   7       52.76       61.45     11.96 o
 -11   9   7        3.67      -10.09     10.95 o
 -10   9   7        0.12        7.68      7.84 o
  -9   9   7        5.41        1.90      9.42 o
  -8   9   7        5.37       12.48      6.81 o
  -7   9   7      107.33      108.06     12.63 o
  -6   9   7        5.71       10.41      6.25 o
  -5   9   7      156.71      164.61     23.41 o
  -4   9   7      213.93      188.01      7.10 o
  -3   9   7      873.49      809.79     16.43 o
  -2   9   7      148.83      140.06      7.80 o
  -1   9   7      126.18      129.78     30.50 o
   0   9   7        0.60        5.26      5.61 o
   1   9   7       28.19       24.36      6.71 o
   2   9   7      410.57      415.56     13.76 o
   3   9   7        5.94       16.41      7.97 o
   4   9   7      198.81      193.66     12.80 o
   5   9   7       53.35       57.63     11.40 o
   6   9   7       58.23       63.05     31.42 o
   7   9   7       16.56        6.99     14.76 o
   8   9   7       35.79       44.18     15.08 o
 -12  10   7      218.12      178.92     17.76 o
 -11  10   7       41.41       22.73     13.47 o
 -10  10   7      420.30      495.00     21.06 o
  -9  10   7      168.80      153.48     13.25 o
  -8  10   7      594.36      636.86     20.09 o
  -7  10   7       81.05      102.42     12.32 o
  -6  10   7      238.95      213.20     10.77 o
  -5  10   7       12.03       12.21     16.63 o
  -4  10   7     1245.96     1219.86     44.97 o
  -3  10   7       55.58       48.49     15.71 o
  -2  10   7      193.17      177.23     10.90 o
  -1  10   7      137.60      154.44      8.58 o
   0  10   7     1067.48     1107.94     23.82 o
   1  10   7       50.04       52.95      6.78 o
   2  10   7     1209.82     1300.40     45.90 o
   3  10   7        0.34       -2.27      9.02 o
   4  10   7      197.01      216.41     11.99 o
   5  10   7       10.35       24.44     15.04 o
   6  10   7      263.05      246.29     21.87 o
   7  10   7       79.43       58.91     14.73 o
 -12  11   7       27.81       20.79     13.91 o
 -11  11   7        0.05       21.00     33.88 o
 -10  11   7        5.41       -0.87      9.59 o
  -9  11   7        1.16       21.32     16.63 o
  -8  11   7        6.84        0.46      8.70 o
  -7  11   7      205.18      238.39     12.36 o
  -6  11   7       21.12       16.46      8.39 o
  -5  11   7       29.12       31.50     16.63 o
  -4  11   7      109.84       94.60      9.01 o
  -3  11   7       61.40       62.87     15.71 o
  -2  11   7      131.68      120.09     10.57 o
  -1  11   7      139.40      128.32     10.62 o
   0  11   7       12.54       10.72      8.93 o
   1  11   7       35.55       48.00     14.79 o
   2  11   7      120.97      135.74     19.71 o
   3  11   7        2.73        7.07      9.59 o
   4  11   7      113.74      117.98     17.78 o
   5  11   7       46.89       77.47     17.53 o
   6  11   7       52.29       87.67     19.03 o
   7  11   7       18.47       25.58     12.86 o
 -11  12   7       23.17       35.41     14.64 o
 -10  12   7        1.69       15.06     14.15 o
  -9  12   7       60.89       66.94     12.78 o
  -8  12   7       13.93        5.81     17.56 o
  -7  12   7      395.45      401.42     15.74 o
  -6  12   7      147.14      162.26     26.80 o
  -5  12   7      876.86      909.46     23.89 o
  -4  12   7       67.55       56.88      8.76 o
  -3  12   7       92.88       84.22     26.80 o
  -2  12   7      131.73      126.68     14.48 o
  -1  12   7       43.43       58.99      8.37 o
   0  12   7        0.39       -4.16      9.12 o
   1  12   7      533.77      563.70     18.15 o
   2  12   7        0.01        1.93      9.04 o
   3  12   7      318.57      333.80     21.42 o
   4  12   7       23.79       35.45     12.01 o
   5  12   7       72.34       73.08     26.18 o
   6  12   7        3.67       14.66     16.54 o
 -10  13   7        9.69       24.47     14.36 o
  -9  13   7        5.51        8.08     24.33 o
  -8  13   7       88.88       78.22     13.25 o
  -7  13   7       21.98       36.27     22.18 o
  -6  13   7      201.69      204.20     33.58 o
  -5  13   7       99.50      113.59     12.98 o
  -4  13   7       17.20        2.59     11.17 o
  -3  13   7       17.13        4.02      9.42 o
  -2  13   7      113.00      117.84     20.02 o
  -1  13   7        0.17        8.57      9.86 o
   0  13   7        0.05       -0.46     15.40 o
   1  13   7       53.79       50.64     15.37 o
   2  13   7        2.03       10.45     11.38 o
   3  13   7       16.95       23.20     12.65 o
   4  13   7        1.15       13.55     12.19 o
   5  13   7       59.75       60.12     14.92 o
  -9  14   7      433.82      389.79     72.39 o
  -8  14   7       53.64       35.49     12.01 o
  -7  14   7      231.69      182.26     32.96 o
  -6  14   7      232.05      244.07     50.52 o
  -5  14   7      291.71      258.97     16.94 o
  -4  14   7        0.92      -19.37     28.96 o
  -3  14   7      993.06      990.09     27.20 o
  -2  14   7      116.44      145.82     15.71 o
  -1  14   7     1088.98     1150.05     35.44 o
   0  14   7       61.38       86.48     21.25 o
   1  14   7      164.47      179.65     19.71 o
   2  14   7       34.91        9.93     13.59 o
   3  14   7      670.98      597.67     32.04 o
   4  14   7       73.32       57.26     20.52 o
  -8  15   7       53.97       58.74     13.79 o
  -7  15   7        0.76       10.49     27.11 o
  -6  15   7       38.02       36.41     10.90 o
  -5  15   7        0.28       21.72     24.95 o
  -4  15   7       42.65       32.43     11.38 o
  -3  15   7        0.59      -12.32     12.32 o
  -2  15   7      126.02      116.72     17.35 o
  -1  15   7       29.60       40.20     11.94 o
   0  15   7      165.14      166.69     14.92 o
   1  15   7       20.28        5.54     23.10 o
   2  15   7       84.60       85.21     20.17 o
   3  15   7      172.14      147.35     18.57 o
  -6  16   7       43.24       32.51     13.17 o
  -5  16   7      173.89      120.63     17.42 o
  -4  16   7        7.91       -1.67     13.11 o
  -3  16   7      339.67      341.51     60.68 o
  -2  16   7       12.11        4.83     12.48 o
  -1  16   7      346.66      302.05     22.98 o
   0  16   7        0.06      -17.53     17.53 o
   1  16   7      171.46      179.36     22.79 o
  -3  17   7       13.77       17.87     21.56 o
  -2  17   7       79.59       33.27     24.03 o
 -15   0   8        7.74       12.94     17.25 o
 -14   0   8       83.59       78.24     17.87 o
 -13   0   8       88.11       99.19     13.55 o
 -12   0   8       47.57       48.67     12.32 o
 -11   0   8        6.76       -3.08      8.62 o
 -10   0   8      303.72      332.67     16.63 o
  -9   0   8       33.60       35.73      6.78 o
  -8   0   8       53.10       61.61      5.54 o
  -7   0   8      733.84      645.02     14.79 o
  -6   0   8     2021.80     2059.50     29.57 o
  -5   0   8        8.35        6.78      1.23 o
  -4   0   8     2225.16     1962.78     25.26 o
  -3   0   8        4.48        4.31      1.85 o
  -2   0   8      750.37      747.29     13.55 o
  -1   0   8       52.20       79.47      4.93 o
   0   0   8     2342.25     2489.52     40.66 o
   1   0   8       86.29      107.81      6.78 o
   2   0   8        0.73       -2.46      7.39 o
   3   0   8      237.27      217.47     10.47 o
   4   0   8        0.24       -0.62      8.01 o
   5   0   8        0.09      -12.94     12.94 o
   6   0   8        8.66        5.54     14.79 o
   7   0   8       76.93       89.33     14.17 o
   8   0   8       63.80       69.00     20.95 o
   9   0   8      159.91      110.28     19.10 o
 -15   1   8      147.69      139.65     14.65 o
 -14   1   8        0.67       -1.77      9.99 o
 -13   1   8      176.15      208.82     31.11 o
 -12   1   8        0.65        1.85     10.17 o
 -11   1   8       69.39       97.93     12.01 o
 -10   1   8        0.74        4.43     11.40 o
  -9   1   8      128.08      140.84     11.71 o
  -8   1   8        0.20        8.10      2.81 o
  -7   1   8     3963.36     3868.90     67.46 o
  -6   1   8       13.16       12.15      3.25 o
  -5   1   8     3664.57     3547.95     43.46 o
  -4   1   8      239.21      242.05      5.46 o
  -3   1   8     3414.85     3260.94     31.79 o
  -2   1   8      200.35      235.78      4.44 o
  -1   1   8     2602.15     2470.02     29.18 o
   0   1   8        1.77        3.43      3.40 o
   1   1   8     1372.42     1329.76     19.71 o
   2   1   8      331.60      330.08      9.86 o
   3   1   8      513.44      512.21     11.97 o
   4   1   8       63.75       58.75      6.36 o
   5   1   8      371.74      387.74     15.02 o
   6   1   8       10.36       10.92     11.40 o
   7   1   8      647.29      666.01     25.87 o
   8   1   8        3.93       30.49     17.87 o
   9   1   8      408.29      375.43     21.78 o
 -15   2   8        8.68       10.17     13.07 o
 -14   2   8      189.98      190.66     16.07 o
 -13   2   8        3.45       -0.13      9.02 o
 -12   2   8       86.07       75.31      9.55 o
 -11   2   8      125.24      113.85      8.49 o
 -10   2   8       27.61       38.57      7.70 o
  -9   2   8      224.49      244.41      8.32 o
  -8   2   8      375.57      340.63      7.80 o
  -7   2   8       18.82       23.44      5.24 o
  -6   2   8      918.73      892.78     14.79 o
  -5   2   8       91.77       91.97      5.24 o
  -4   2   8      779.41      787.22     15.40 o
  -3   2   8       82.32       92.60      4.56 o
  -2   2   8     1055.22     1041.51     13.62 o
  -1   2   8      122.48      108.19      4.12 o
   0   2   8       43.43       49.46      3.68 o
   1   2   8      190.32      180.22      6.74 o
   2   2   8      434.31      470.41     11.39 o
   3   2   8       14.85        3.45      5.43 o
   4   2   8       23.67       32.64      7.70 o
   5   2   8      187.49      201.40     33.58 o
   6   2   8       41.90       61.00     11.33 o
   7   2   8      219.96      186.93     16.63 o
   8   2   8       11.73       25.17     28.96 o
   9   2   8        4.68       -9.38     10.43 o
 -15   3   8       25.91       17.14     11.84 o
 -14   3   8       64.92       69.84     13.11 o
 -13   3   8       13.88       23.22     10.45 o
 -12   3   8      294.68      323.61     39.43 o
 -11   3   8        9.64        6.16      8.62 o
 -10   3   8       50.32       64.90      6.74 o
  -9   3   8      952.47      980.47     18.30 o
  -8   3   8       25.85       26.59      3.70 o
  -7   3   8      142.87      141.83      2.96 o
  -6   3   8      444.02      430.77      9.62 o
  -5   3   8      403.60      435.54     10.47 o
  -4   3   8      644.94      614.12     12.71 o
  -3   3   8       12.47       16.02      4.79 o
  -2   3   8      780.61      758.33     10.67 o
  -1   3   8      175.93      172.80      6.47 o
   0   3   8      694.52      665.35     12.17 o
   1   3   8      963.54      933.86     38.20 o
   2   3   8       33.12       29.11      5.00 o
   3   3   8      108.20      109.52      7.61 o
   4   3   8      989.45      956.91     24.39 o
   5   3   8        0.10       20.58     16.02 o
   6   3   8       85.04       94.91     11.10 o
   7   3   8      200.61      213.36     14.36 o
   8   3   8       10.08      -14.59     14.59 o
   9   3   8      112.11       97.86     17.61 o
 -15   4   8        2.18      -11.74     20.02 o
 -14   4   8       17.97       27.10     14.20 o
 -13   4   8      112.85      114.59     16.63 o
 -12   4   8       24.62       16.08      9.12 o
 -11   4   8      112.38      132.14      8.14 o
 -10   4   8       17.11       14.61      5.91 o
  -9   4   8      666.85      655.38     13.72 o
  -8   4   8        9.63        6.39      4.31 o
  -7   4   8      397.78      396.35     19.10 o
  -6   4   8       27.86       32.67      4.29 o
  -5   4   8       40.30       46.79      7.39 o
  -4   4   8       64.62       74.55      5.33 o
  -3   4   8      234.82      221.95      8.28 o
  -2   4   8       18.73       18.78      2.37 o
  -1   4   8      226.68      228.07      6.31 o
   0   4   8       59.94       54.99      4.73 o
   1   4   8      470.78      463.01     11.39 o
   2   4   8      126.57      111.72      7.18 o
   3   4   8      412.52      418.88     16.63 o
   4   4   8        9.32       12.63      8.93 o
   5   4   8      201.24      195.90     11.71 o
   6   4   8      102.32      103.20     12.63 o
   7   4   8        1.87       15.78      8.92 o
   8   4   8        2.54       -8.84      9.79 o
   9   4   8        0.07       27.54     22.18 o
 -14   5   8      366.64      316.66     24.64 o
 -13   5   8        0.01       21.53     11.68 o
 -12   5   8       86.92      108.95     11.69 o
 -11   5   8      274.30      265.00     11.76 o
 -10   5   8      865.34      866.69     19.09 o
  -9   5   8        1.05        5.91      4.29 o
  -8   5   8     1045.43     1024.93     18.51 o
  -7   5   8      193.62      180.43      5.13 o
  -6   5   8      786.10      840.93     16.43 o
  -5   5   8      252.39      278.66     11.71 o
  -4   5   8     1999.46     1983.61     41.58 o
  -3   5   8      143.44      120.22      7.39 o
  -2   5   8     1704.12     1632.50     36.66 o
  -1   5   8       94.08       88.03      5.45 o
   0   5   8     2643.84     2660.66     42.51 o
   1   5   8      528.48      532.25     33.58 o
   2   5   8     1876.02     1772.67     34.19 o
   3   5   8       16.07       19.94     11.09 o
   4   5   8      311.18      333.03     14.36 o
   5   5   8      243.68      218.77     12.20 o
   6   5   8      453.92      476.81     48.05 o
   7   5   8      132.18      147.31     14.15 o
   8   5   8      202.72      185.47     29.88 o
   9   5   8        8.31       40.66     28.34 o
 -14   6   8       46.61       30.62     23.72 o
 -13   6   8       91.63      105.29     15.29 o
 -12   6   8        0.95        8.31      8.48 o
 -11   6   8      218.25      215.69     22.18 o
 -10   6   8      197.54      193.70     10.51 o
  -9   6   8      145.51      134.86     10.78 o
  -8   6   8        4.57        9.24      6.47 o
  -7   6   8      388.45      366.12      9.62 o
  -6   6   8      275.37      258.55      6.34 o
  -5   6   8      639.67      639.59     29.57 o
  -4   6   8      298.51      264.43      5.00 o
  -3   6   8      960.85      891.70     15.42 o
  -2   6   8       24.99       37.05      3.85 o
  -1   6   8        2.85       -3.57      3.99 o
   0   6   8      273.01      267.58     14.17 o
   1   6   8      457.11      463.46     12.41 o
   2   6   8      160.70      124.12      8.05 o
   3   6   8      785.14      764.57     23.12 o
   4   6   8      127.92      116.76     11.10 o
   5   6   8       13.81       31.99     10.47 o
   6   6   8      106.34       84.67     20.33 o
   7   6   8       12.99      -14.15     21.87 o
   8   6   8       32.85        3.16     18.35 o
 -14   7   8       50.20       38.59     31.42 o
 -13   7   8       17.15       24.36     10.47 o
 -12   7   8      344.24      331.93     19.10 o
 -11   7   8       72.48       93.46     32.04 o
 -10   7   8      280.07      296.27     13.72 o
  -9   7   8       20.24       15.31      5.91 o
  -8   7   8      636.53      664.34     18.37 o
  -7   7   8      183.39      139.05      6.47 o
  -6   7   8      910.28      888.22     17.16 o
  -5   7   8      150.81      120.15      5.77 o
  -4   7   8      401.69      439.05      8.92 o
  -3   7   8      225.00      214.49      7.10 o
  -2   7   8     2076.42     2074.07     42.82 o
  -1   7   8      392.35      370.84     25.57 o
   0   7   8     1236.16     1207.44     22.63 o
   1   7   8      243.24      252.90      9.30 o
   2   7   8      776.40      769.87     22.18 o
   3   7   8       10.39       13.01      8.32 o
   4   7   8      541.14      613.37     22.19 o
   5   7   8       42.12       20.69     11.10 o
   6   7   8      226.88      224.12     15.94 o
   7   7   8        1.25       27.85     15.05 o
   8   7   8       66.98       12.49     29.57 o
 -13   8   8        6.85       13.89     13.25 o
 -12   8   8        6.81       17.30     10.75 o
 -11   8   8      302.71      325.81     15.66 o
 -10   8   8       58.50       59.27      8.86 o
  -9   8   8        2.77        3.25     11.09 o
  -8   8   8      157.73      158.32     14.17 o
  -7   8   8       13.44        7.65      7.08 o
  -6   8   8       59.29       57.39      5.54 o
  -5   8   8      332.23      321.45      9.47 o
  -4   8   8        5.08       11.49      5.00 o
  -3   8   8      202.86      191.04     11.09 o
  -2   8   8       16.80       19.62      8.32 o
  -1   8   8      767.39      738.83     20.33 o
   0   8   8       97.15       80.97      9.55 o
   1   8   8       28.50       31.69      6.22 o
   2   8   8      201.49      194.77     12.94 o
   3   8   8        2.93       -5.78      6.93 o
   4   8   8      103.56      114.64     15.20 o
   5   8   8       41.73       33.55     21.87 o
   6   8   8        1.74      -19.71     19.71 o
   7   8   8        1.48        6.81     12.86 o
   8   8   8       23.13       -4.08     16.97 o
 -13   9   8       13.74      -10.76     25.26 o
 -12   9   8       22.69       44.93     35.73 o
 -11   9   8        7.17      -27.97     34.19 o
 -10   9   8       16.53       16.92     10.06 o
  -9   9   8       91.22       75.25     16.63 o
  -8   9   8       16.51       10.65     10.17 o
  -7   9   8      256.44      262.74     32.34 o
  -6   9   8        3.66        5.08      6.00 o
  -5   9   8      316.36      384.06     13.22 o
  -4   9   8      216.15      221.23     16.94 o
  -3   9   8      226.88      252.62     20.02 o
  -2   9   8      273.66      268.44     11.25 o
  -1   9   8      388.46      369.74     13.53 o
   0   9   8       16.50       14.17      9.24 o
   1   9   8      112.76      111.56     10.47 o
   2   9   8        0.64       -9.86      9.86 o
   3   9   8      119.59      135.92     14.17 o
   4   9   8      107.00       85.22     13.46 o
   5   9   8       65.61       56.63     19.71 o
   6   9   8       21.25       -0.49     18.17 o
   7   9   8       83.38       59.03     14.24 o
 -12  10   8       67.85       37.07     23.97 o
 -11  10   8       39.78       63.42     52.06 o
 -10  10   8       62.31       72.55     13.66 o
  -9  10   8       11.37       25.01     15.40 o
  -8  10   8       21.61       13.08     22.79 o
  -7  10   8       15.57       14.68      7.98 o
  -6  10   8      450.63      448.72     14.82 o
  -5  10   8       15.84       16.22      7.98 o
  -4  10   8      392.59      400.13     13.60 o
  -3  10   8       83.43       86.45     11.71 o
  -2  10   8       90.27       98.02      8.15 o
  -1  10   8        0.20        4.10      7.37 o
   0  10   8        4.94       -3.27      8.87 o
   1  10   8        2.21       -7.66      7.66 o
   2  10   8        3.59        2.95     10.78 o
   3  10   8       22.18        7.07     12.94 o
   4  10   8       43.63       52.21     14.17 o
   5  10   8       34.07       27.13     18.17 o
   6  10   8       34.00       58.66     15.24 o
   7  10   8       36.79       50.52     18.48 o
 -12  11   8      142.59      163.87     38.20 o
 -11  11   8       22.51       14.03     26.80 o
 -10  11   8        0.04       -4.44     11.32 o
  -9  11   8       74.62       71.43     12.23 o
  -8  11   8       30.82       26.02      9.64 o
  -7  11   8      414.76      414.70     15.45 o
  -6  11   8       24.99       33.87     12.63 o
  -5  11   8      766.37      766.96     20.70 o
  -4  11   8       20.47       34.58      8.15 o
  -3  11   8      873.93      884.32     27.00 o
  -2  11   8      371.32      373.21     41.28 o
  -1  11   8     1158.89     1196.94     32.65 o
   0  11   8      105.14      114.90     20.33 o
   1  11   8      611.71      713.79     22.91 o
   2  11   8      292.00      298.42     21.56 o
   3  11   8      465.51      515.36     44.05 o
   4  11   8      147.71      164.37     15.27 o
   5  11   8      207.81      215.78     32.04 o
   6  11   8        0.56       18.29     14.24 o
 -11  12   8       55.47       75.69     24.35 o
 -10  12   8       25.51       11.17     31.73 o
  -9  12   8       36.17       52.74     12.99 o
  -8  12   8       59.72       82.13     10.90 o
  -7  12   8       41.94       46.29     20.95 o
  -6  12   8        1.38       -1.75      8.86 o
  -5  12   8        4.08       -0.29      9.12 o
  -4  12   8      374.43      398.65     16.94 o
  -3  12   8       17.24       32.86     20.33 o
  -2  12   8       48.67       44.38     11.09 o
  -1  12   8       66.34       67.94     15.09 o
   0  12   8       85.19       81.45     18.79 o
   1  12   8        8.16       17.95     11.40 o
   2  12   8       20.27       20.04     12.28 o
   3  12   8       19.81        7.40     15.76 o
   4  12   8        0.30       -4.23     26.18 o
   5  12   8        2.20        1.78     13.47 o
 -10  13   8       50.55       81.87     32.04 o
  -9  13   8       69.28       57.18     18.51 o
  -8  13   8        0.01       -7.46     17.56 o
  -7  13   8       71.95       64.00     12.44 o
  -6  13   8       18.10        3.61     20.33 o
  -5  13   8      153.06      160.50     12.21 o
  -4  13   8       32.76       27.77     10.06 o
  -3  13   8       85.33       73.98     14.17 o
  -2  13   8      106.63       84.76     10.22 o
  -1  13   8      573.02      636.84     22.78 o
   0  13   8      370.46      384.93     50.83 o
   1  13   8     1201.42     1202.60     37.31 o
   2  13   8       50.13       46.97     15.85 o
   3  13   8       10.17        3.63     22.79 o
   4  13   8        0.28       -4.79     15.09 o
  -9  14   8        0.21      -19.29     19.29 o
  -8  14   8        0.94       27.65     19.78 o
  -7  14   8        0.03      -12.30     13.72 o
  -6  14   8       33.47       44.78     17.87 o
  -5  14   8        2.51       14.10     12.94 o
  -4  14   8       31.24       31.58     19.71 o
  -3  14   8        5.62       -8.26     10.25 o
  -2  14   8       14.25        0.50     10.82 o
  -1  14   8       50.63       57.45     14.70 o
   0  14   8        8.65       11.68     23.41 o
   1  14   8        0.68        1.01     12.72 o
   2  14   8      107.88      122.70     16.97 o
   3  14   8        0.81        0.82     17.52 o
  -7  15   8       16.17       15.67     13.55 o
  -6  15   8       81.45       69.73     24.64 o
  -5  15   8      122.05      105.54     14.24 o
  -4  15   8       62.40       64.04     15.40 o
  -3  15   8       58.15       59.33     35.42 o
  -2  15   8        0.60        6.78     13.47 o
  -1  15   8        0.27       14.49     11.65 o
   0  15   8       67.52       55.69     13.53 o
   1  15   8        4.05       11.34     14.35 o
   2  15   8       37.51       38.73     16.33 o
  -6  16   8        0.04      -22.79     22.79 o
  -5  16   8       15.94        6.97     16.78 o
  -4  16   8      195.35      131.14     17.09 o
  -3  16   8        7.57        7.71     12.28 o
  -2  16   8       40.92       61.29     24.64 o
  -1  16   8       51.73       58.74     14.26 o
   0  16   8        7.05        9.86     15.40 o
 -15   1   9        1.67        7.34      9.47 o
 -14   1   9        6.90        0.36      8.86 o
 -13   1   9        1.89       18.83      8.49 o
 -12   1   9        9.74       11.09      7.41 o
 -11   1   9        8.97       12.94      8.62 o
 -10   1   9       75.71       58.61     11.40 o
  -9   1   9      271.58      242.24     22.49 o
  -8   1   9      514.03      476.29     11.49 o
  -7   1   9      765.09      731.59     15.40 o
  -6   1   9        3.15        4.00      2.61 o
  -5   1   9      721.01      702.90     10.86 o
  -4   1   9       44.46       37.15      5.54 o
  -3   1   9       54.05       58.50      4.31 o
  -2   1   9      633.33      653.94     21.25 o
  -1   1   9       72.09       73.63      5.54 o
   0   1   9       26.80       27.78      3.92 o
   1   1   9        0.13        2.16      3.92 o
   2   1   9       10.79       12.32      4.93 o
   3   1   9       97.39       92.40     12.01 o
   4   1   9       66.38       68.56      8.01 o
   5   1   9        5.41        1.41      6.74 o
   6   1   9        0.14        6.91      9.02 o
   7   1   9       32.95       17.25     11.76 o
   8   1   9       80.15       56.14     27.11 o
 -15   2   9      138.28      142.46     22.44 o
 -14   2   9       98.77      106.66     11.47 o
 -13   2   9       53.08       67.05     13.25 o
 -12   2   9       73.89       80.10      8.49 o
 -11   2   9      126.76      108.43      7.84 o
 -10   2   9       57.14       63.71      6.74 o
  -9   2   9       11.18       11.41      3.99 o
  -8   2   9       25.65       24.60      2.29 o
  -7   2   9      106.85      107.05      5.87 o
  -6   2   9       21.37       23.58      3.40 o
  -5   2   9     1207.99     1169.80     18.94 o
  -4   2   9     1250.99     1274.79     20.87 o
  -3   2   9     3869.09     3815.11     55.76 o
  -2   2   9     1784.01     1760.59     24.55 o
  -1   2   9     1173.74     1136.00     15.90 o
   0   2   9      320.39      300.91      7.97 o
   1   2   9       68.32       63.20      5.17 o
   2   2   9      382.22      363.48     11.30 o
   3   2   9      374.94      356.14     11.10 o
   4   2   9        0.07        6.80      6.66 o
   5   2   9      290.65      311.36     13.24 o
   6   2   9      284.42      297.09     16.92 o
   7   2   9       94.41       91.34     21.56 o
   8   2   9       17.53       19.21     13.72 o
 -15   3   9      101.63       62.84     27.72 o
 -14   3   9       68.51       74.65     21.87 o
 -13   3   9        3.96        4.49      9.86 o
 -12   3   9      117.82      125.60     21.25 o
 -11   3   9      121.12      109.69     10.78 o
 -10   3   9      787.69      724.56     16.72 o
  -9   3   9      560.90      552.61     13.24 o
  -8   3   9      181.45      176.35      8.37 o
  -7   3   9      630.13      610.76     13.68 o
  -6   3   9      332.52      345.99      8.58 o
  -5   3   9        0.74       -3.85      3.85 o
  -4   3   9     1366.34     1313.35     21.31 o
  -3   3   9      114.05       97.16      5.43 o
  -2   3   9      249.93      243.70      5.61 o
  -1   3   9        4.69        2.83      3.70 o
   0   3   9      115.34      112.98      5.87 o
   1   3   9       80.35       89.41      5.85 o
   2   3   9        2.30        8.32      5.66 o
   3   3   9       11.72        4.31      8.28 o
   4   3   9      117.89      105.21     12.63 o
   5   3   9      238.15      233.10     14.79 o
   6   3   9      357.72      367.41     16.99 o
   7   3   9      162.00      215.12     20.56 o
   8   3   9        6.55       20.33     17.74 o
 -14   4   9       27.63       17.67     27.11 o
 -13   4   9       82.46       63.45     14.79 o
 -12   4   9       40.32       23.29      9.18 o
 -11   4   9       53.11       69.32      8.01 o
 -10   4   9        1.01       -0.67      5.17 o
  -9   4   9        5.57        7.89      4.10 o
  -8   4   9       38.18       58.99      8.93 o
  -7   4   9       81.88       84.53      6.22 o
  -6   4   9      205.83      211.70      7.80 o
  -5   4   9      562.16      575.42     12.54 o
  -4   4   9       15.71        8.80      4.44 o
  -3   4   9      579.49      540.34     13.59 o
  -2   4   9      171.56      165.21      4.73 o
  -1   4   9     1316.51     1257.71     68.69 o
   0   4   9     1534.14     1506.78     27.64 o
   1   4   9      507.24      492.72     13.28 o
   2   4   9      204.81      206.33      9.36 o
   3   4   9      725.69      787.70     21.35 o
   4   4   9      205.96      230.14     12.41 o
   5   4   9      358.68      387.73     24.03 o
   6   4   9        2.36       12.12     25.57 o
   7   4   9        6.21       25.57     12.41 o
   8   4   9       12.11        7.48     18.48 o
 -14   5   9       83.19       66.53     26.49 o
 -13   5   9       55.46       65.30     31.42 o
 -12   5   9      319.44      324.42     27.72 o
 -11   5   9       10.44        6.47      8.93 o
 -10   5   9      210.51      195.02      8.71 o
  -9   5   9       40.21       24.26      4.88 o
  -8   5   9       39.64       40.98      6.22 o
  -7   5   9        0.30        6.00      4.93 o
  -6   5   9      173.63      166.28      7.84 o
  -5   5   9        8.94        8.97      5.00 o
  -4   5   9      176.53      185.46     16.94 o
  -3   5   9      354.82      295.78     14.79 o
  -2   5   9      200.79      190.29      6.81 o
  -1   5   9       29.21       29.34      6.78 o
   0   5   9       70.99       65.01      5.23 o
   1   5   9       95.59      116.31     23.41 o
   2   5   9      117.51      137.49     20.95 o
   3   5   9        7.57       15.88      7.80 o
   4   5   9      305.97      348.00     20.95 o
   5   5   9       12.61       48.83     13.99 o
   6   5   9       18.52       29.42     12.53 o
   7   5   9        3.17       -0.24     13.32 o
   8   5   9        3.94       -1.77     15.68 o
 -14   6   9        0.28       37.17     19.11 o
 -13   6   9       19.01       -0.92     20.87 o
 -12   6   9       49.20       52.11     16.77 o
 -11   6   9        0.86       -2.67     12.01 o
 -10   6   9        3.97       16.88      6.15 o
  -9   6   9      135.56      127.51      7.28 o
  -8   6   9       92.03       92.99     12.94 o
  -7   6   9       57.12       50.83      6.47 o
  -6   6   9      252.26      234.10      9.36 o
  -5   6   9      158.27      151.09      6.74 o
  -4   6   9      256.82      251.64     10.48 o
  -3   6   9      113.18       93.29      6.28 o
  -2   6   9       82.32       71.96     10.47 o
  -1   6   9       38.62       22.55      8.62 o
   0   6   9        6.55        2.87      4.56 o
   1   6   9      255.93      288.12     20.33 o
   2   6   9       14.40       12.59     26.18 o
   3   6   9       63.34       62.03     17.87 o
   4   6   9       63.85       75.98     19.41 o
   5   6   9        4.92       23.34     29.57 o
   6   6   9       94.31      101.76     12.87 o
   7   6   9        2.52       34.07     16.97 o
 -14   7   9        7.59       17.25     31.42 o
 -13   7   9       32.82       37.23     17.61 o
 -12   7   9       75.71       82.69     24.03 o
 -11   7   9       74.33       88.54     14.34 o
 -10   7   9       15.41       34.73      9.89 o
  -9   7   9      232.47      236.83     14.46 o
  -8   7   9       11.85       17.17     11.09 o
  -7   7   9      602.24      592.31     16.49 o
  -6   7   9      232.34      223.21      8.92 o
  -5   7   9      983.57      953.60     18.19 o
  -4   7   9      330.92      327.23     10.15 o
  -3   7   9      146.77      132.90     19.10 o
  -2   7   9        0.31       -4.96      4.96 o
  -1   7   9       26.59       33.59     11.71 o
   0   7   9      123.91      128.10      8.92 o
   1   7   9        3.66        4.08      9.24 o
   2   7   9      226.54      254.98     13.86 o
   3   7   9      338.74      381.37     32.34 o
   4   7   9        6.85        8.33      9.77 o
   5   7   9      151.70      164.40     18.48 o
   6   7   9        1.04       -6.31     14.17 o
   7   7   9       57.48       44.44     14.79 o
 -13   8   9       12.33       23.91     44.36 o
 -12   8   9       42.42       49.63     15.39 o
 -11   8   9        6.08        0.71     10.99 o
 -10   8   9      234.05      235.07     33.88 o
  -9   8   9       22.06       16.35     15.71 o
  -8   8   9      651.28      628.94     48.98 o
  -7   8   9       20.04       27.31      9.89 o
  -6   8   9      277.02      283.73      9.18 o
  -5   8   9      125.57      125.51      6.36 o
  -4   8   9      379.51      390.91     12.32 o
  -3   8   9      356.09      361.76     11.65 o
  -2   8   9      423.47      403.57     14.17 o
  -1   8   9       46.72       52.21      6.97 o
   0   8   9      710.00      714.94     19.18 o
   1   8   9      111.33      119.34      9.01 o
   2   8   9      643.77      717.28     20.84 o
   3   8   9      213.44      229.42     16.01 o
   4   8   9      349.52      330.01     17.09 o
   5   8   9       28.14       25.51     19.71 o
   6   8   9      103.74      139.98     43.43 o
   7   8   9       60.81       17.66     12.72 o
 -13   9   9      109.42       57.91     32.04 o
 -12   9   9       22.78       -9.08     22.20 o
 -11   9   9       94.00      103.70     33.88 o
 -10   9   9        7.84       14.65     11.25 o
  -9   9   9      833.02      844.97     97.03 o
  -8   9   9       37.62       47.63     22.79 o
  -7   9   9      852.05      858.58     81.32 o
  -6   9   9        1.86       -2.33      5.86 o
  -5   9   9      316.95      293.16     12.18 o
  -4   9   9       15.50       11.69      6.16 o
  -3   9   9      116.69      109.72     15.40 o
  -2   9   9      254.21      239.70     11.63 o
  -1   9   9      418.09      408.14     17.56 o
   0   9   9      114.98      110.96      9.80 o
   1   9   9       98.89      101.96     11.12 o
   2   9   9      167.84      158.21     12.12 o
   3   9   9       29.78       41.86     18.17 o
   4   9   9       34.43       17.20     10.45 o
   5   9   9      125.41      111.24     14.09 o
   6   9   9        2.40       15.36     14.01 o
 -12  10   9       60.84       44.21     18.19 o
 -11  10   9       47.42       62.48     17.91 o
 -10  10   9      311.89      324.36     33.58 o
  -9  10   9        1.28       -2.81     29.26 o
  -8  10   9       51.07       57.14     27.72 o
  -7  10   9       97.88      113.76     13.79 o
  -6  10   9      177.97      171.27     24.03 o
  -5  10   9        0.40       -7.11      7.11 o
  -4  10   9      118.68      120.96      9.15 o
  -3  10   9      424.91      434.61     15.43 o
  -2  10   9      640.04      675.40     19.10 o
  -1  10   9        2.11       16.88      9.42 o
   0  10   9      497.87      521.57     62.84 o
   1  10   9        4.06        3.74      7.70 o
   2  10   9      191.65      220.47     13.53 o
   3  10   9       20.21       14.17     10.02 o
   4  10   9      273.87      272.43     18.85 o
   5  10   9      223.27      250.92     29.26 o
   6  10   9      274.34      227.39     23.25 o
 -11  11   9       32.64       43.86     22.34 o
 -10  11   9        7.98       15.51     24.72 o
  -9  11   9      193.58      173.63     23.98 o
  -8  11   9       54.60       97.44     21.13 o
  -7  11   9       92.39      123.32     16.71 o
  -6  11   9      471.73      486.66     16.14 o
  -5  11   9       11.24       12.16      8.45 o
  -4  11   9       27.45       28.31      8.62 o
  -3  11   9      262.58      244.75     14.79 o
  -2  11   9        0.01       11.20     21.25 o
  -1  11   9      262.98      256.38     14.79 o
   0  11   9       59.59       60.18     14.48 o
   1  11   9      189.91      179.64     14.27 o
   2  11   9       65.86       61.14     25.57 o
   3  11   9       60.49       46.96     12.62 o
   4  11   9       84.00      107.05     18.48 o
   5  11   9       13.20       20.50     14.36 o
 -11  12   9        2.75       33.27     23.41 o
 -10  12   9        1.31       -5.11     18.22 o
  -9  12   9       16.76        4.85     22.34 o
  -8  12   9       26.12       46.38     21.13 o
  -7  12   9       52.46       77.85     21.04 o
  -6  12   9       42.94       52.40     10.26 o
  -5  12   9       63.43       63.21     13.86 o
  -4  12   9        1.11       -5.00      9.04 o
  -3  12   9      209.20      211.72     13.25 o
  -2  12   9        8.69       18.57     11.07 o
  -1  12   9      242.02      244.00     14.02 o
   0  12   9        9.59        2.46      8.82 o
   1  12   9      168.82      158.70     14.79 o
   2  12   9       54.30       37.98     14.65 o
   3  12   9        0.54      -13.74     18.17 o
   4  12   9        0.06       26.85     19.71 o
 -10  13   9      127.41      118.90     27.72 o
  -9  13   9      110.66      168.80     41.28 o
  -8  13   9      435.91      460.45     34.58 o
  -7  13   9       11.76        0.00     21.56 o
  -6  13   9       89.50       95.20     17.25 o
  -5  13   9       79.84       75.77     10.41 o
  -4  13   9      157.38      135.77     12.36 o
  -3  13   9       12.18        4.57     19.71 o
  -2  13   9      490.67      463.39     18.99 o
  -1  13   9       45.24       53.95     17.56 o
   0  13   9      176.38      174.72     13.86 o
   1  13   9        3.22        4.69     12.23 o
   2  13   9       50.29       47.65     54.21 o
   3  13   9       25.96        2.55     30.19 o
  -8  14   9       19.47       27.76     22.54 o
  -7  14   9       15.91       44.31     30.50 o
  -6  14   9        2.21       12.80     23.48 o
  -5  14   9      282.66      267.33     21.25 o
  -4  14   9       25.97       24.43      8.96 o
  -3  14   9      762.33      691.13     25.57 o
  -2  14   9      135.31      114.70     15.08 o
  -1  14   9      279.62      340.14     22.55 o
   0  14   9       37.28       38.12     16.49 o
   1  14   9      418.88      393.30     27.72 o
   2  14   9       50.65       11.33     15.24 o
  -6  15   9       76.44       88.93     24.64 o
  -5  15   9        3.44      -25.15     29.57 o
  -4  15   9      174.55      179.34     19.71 o
  -3  15   9        4.55        3.86     20.02 o
  -2  15   9      359.18      338.54     25.26 o
  -1  15   9        0.01        9.42     16.78 o
   0  15   9       86.19       59.58     44.36 o
 -14   0  10      165.28      157.71     35.12 o
 -13   0  10       65.13       84.40     14.17 o
 -12   0  10      173.11      184.20     16.02 o
 -11   0  10       57.41       43.74     10.47 o
 -10   0  10      299.81      314.19     14.17 o
  -9   0  10       21.44       19.71      6.16 o
  -8   0  10     1815.42     1680.62     38.81 o
  -7   0  10      423.36      347.46     17.25 o
  -6   0  10     3573.37     3247.89     86.87 o
  -5   0  10     1066.71     1010.96     32.04 o
  -4   0  10     2210.76     2077.37     26.49 o
  -3   0  10       58.80       59.14      3.70 o
  -2   0  10     2508.19     2379.24     45.59 o
  -1   0  10      280.10      242.11      9.86 o
   0   0  10      690.86      738.66     19.71 o
   1   0  10      797.32      799.04     21.56 o
   2   0  10      151.59      168.19     11.71 o
   3   0  10        8.92        4.31      9.86 o
   4   0  10       40.96       45.59     11.09 o
   5   0  10       15.40       35.12     24.03 o
   6   0  10      332.30      449.73     39.43 o
   7   0  10       17.79       32.65     19.71 o
 -14   1  10        3.61       16.38     23.72 o
 -13   1  10      163.17      162.93     13.05 o
 -12   1  10       43.39       47.93      7.80 o
 -11   1  10       37.45       54.68      7.25 o
 -10   1  10       11.02       16.74      5.00 o
  -9   1  10      374.96      366.17     25.87 o
  -8   1  10      118.90      116.67     15.40 o
  -7   1  10      491.77      463.76     22.79 o
  -6   1  10      201.95      183.99     10.78 o
  -5   1  10      573.82      549.95     17.56 o
  -4   1  10       17.00       27.73      5.85 o
  -3   1  10      443.80      411.04      9.24 o
  -2   1  10       51.63       57.19      3.92 o
  -1   1  10      893.23      830.28     28.65 o
   0   1  10       11.80       12.32      3.92 o
   1   1  10      278.83      246.43      8.71 o
   2   1  10       15.17       13.25      5.23 o
   3   1  10       74.27       74.37      7.98 o
   4   1  10        8.13        6.21      8.29 o
   5   1  10      285.28      311.51     18.66 o
   6   1  10        9.51        7.81     14.70 o
   7   1  10      501.83      566.02     35.59 o
 -14   2  10      152.65      136.61     20.33 o
 -13   2  10       21.54        0.18     11.37 o
 -12   2  10       81.77      121.12     18.79 o
 -11   2  10       41.19       41.00      9.25 o
 -10   2  10      362.94      363.05     16.51 o
  -9   2  10       12.93       19.54      6.16 o
  -8   2  10     1144.17     1160.86     26.77 o
  -7   2  10       39.82       40.91      5.94 o
  -6   2  10      874.42      899.05     18.80 o
  -5   2  10       34.18       34.06      3.92 o
  -4   2  10     1539.48     1434.14     24.54 o
  -3   2  10       17.12       19.61      5.17 o
  -2   2  10      637.23      623.95     12.17 o
  -1   2  10      898.94      860.92     54.83 o
   0   2  10      499.02      483.56     11.99 o
   1   2  10      263.89      267.86      9.02 o
   2   2  10      137.52      137.91      7.98 o
   3   2  10       92.94       91.78      9.86 o
   4   2  10       16.61       48.08     26.18 o
   5   2  10       96.18       82.08     25.87 o
   6   2  10      120.92      118.13     19.37 o
   7   2  10        0.38        0.92     13.07 o
 -14   3  10        4.39        4.18     11.18 o
 -13   3  10        2.35        5.31     13.47 o
 -12   3  10       48.71       27.04     16.63 o
 -11   3  10       75.91       88.00      9.18 o
 -10   3  10        0.67       12.76      9.86 o
  -9   3  10       34.26       56.29     27.11 o
  -8   3  10       21.98       25.03     11.40 o
  -7   3  10      207.73      213.98      9.98 o
  -6   3  10       93.19      102.16      7.37 o
  -5   3  10        0.83        6.98      4.56 o
  -4   3  10      140.88      143.53      6.53 o
  -3   3  10        2.90       10.99      5.43 o
  -2   3  10      662.39      627.50     12.87 o
  -1   3  10        0.85       -4.73      4.73 o
   0   3  10       33.19       32.49     17.87 o
   1   3  10      128.85      127.30     25.87 o
   2   3  10       88.29       65.42      7.10 o
   3   3  10       26.28       13.72      7.18 o
   4   3  10        0.12       13.90     10.47 o
   5   3  10      137.28      158.08     14.24 o
   6   3  10        8.46      -12.30     12.30 o
   7   3  10       48.59       45.59     30.80 o
 -14   4  10        0.45      -12.16     15.23 o
 -13   4  10       63.33       87.48     33.88 o
 -12   4  10       45.67       55.93     12.65 o
 -11   4  10      457.26      469.40     40.97 o
 -10   4  10       75.21       87.19      8.73 o
  -9   4  10      747.25      763.00     20.57 o
  -8   4  10       14.44       24.25      6.55 o
  -7   4  10      829.31      832.32     21.54 o
  -6   4  10       61.88       53.33      6.47 o
  -5   4  10     1431.71     1390.97     70.85 o
  -4   4  10       19.13       20.03      5.17 o
  -3   4  10      462.48      419.97     13.76 o
  -2   4  10        4.58        6.16      4.58 o
  -1   4  10      328.88      312.56     11.40 o
   0   4  10      124.74      122.70      8.95 o
   1   4  10      202.40      205.91     10.82 o
   2   4  10        9.65       34.15     16.94 o
   3   4  10      634.25      640.30     23.47 o
   4   4  10      164.52      184.25     18.48 o
   5   4  10      279.88      261.30     16.86 o
   6   4  10        0.19      -13.31     13.31 o
   7   4  10      130.95      134.74     24.33 o
 -14   5  10       78.48       96.11     28.96 o
 -13   5  10       26.25       57.00     18.66 o
 -12   5  10      115.84      114.12     14.81 o
 -11   5  10        1.32       12.55     12.49 o
 -10   5  10       73.77       87.10     12.63 o
  -9   5  10        2.13        5.69      6.28 o
  -8   5  10      147.41      163.54     20.95 o
  -7   5  10        1.62       -0.28     11.40 o
  -6   5  10      740.20      689.73     26.49 o
  -5   5  10      147.20      120.90      8.62 o
  -4   5  10      621.55      603.62     42.20 o
  -3   5  10       90.31       85.31      8.05 o
  -2   5  10      625.14      644.08     15.74 o
  -1   5  10      265.40      251.77     10.22 o
   0   5  10      629.09      601.33     19.72 o
   1   5  10       81.10      101.05     18.79 o
   2   5  10      208.91      203.34     24.64 o
   3   5  10      128.91      128.14     22.79 o
   4   5  10       91.77       97.48     14.35 o
   5   5  10       72.74       53.14     14.15 o
   6   5  10      151.18      115.37     15.71 o
   7   5  10       67.39       75.44     20.17 o
 -14   6  10       28.47       11.09     18.48 o
 -13   6  10      430.97      380.67     42.20 o
 -12   6  10        6.24       32.84     29.57 o
 -11   6  10      646.37      675.67     29.57 o
 -10   6  10        2.32       13.14     12.12 o
  -9   6  10      714.15      678.05     23.78 o
  -8   6  10      102.56       97.27      8.45 o
  -7   6  10     1478.15     1582.10     47.74 o
  -6   6  10      109.63      107.88      8.21 o
  -5   6  10     2362.49     2255.50     52.98 o
  -4   6  10       67.97       52.61      9.24 o
  -3   6  10      764.68      743.06     17.12 o
  -2   6  10        0.79        7.06     10.47 o
  -1   6  10        6.15        2.46      6.16 o
   0   6  10       15.25        6.47     18.48 o
   1   6  10      230.93      220.94     11.32 o
   2   6  10      131.38      113.81     10.54 o
   3   6  10      450.15      471.98     19.68 o
   4   6  10       56.51       59.98     12.27 o
   5   6  10      314.22      330.10     22.35 o
   6   6  10        4.48      -11.93     11.93 o
 -13   7  10        6.19       38.33     18.86 o
 -12   7  10        8.15        9.24     10.52 o
 -11   7  10        5.19        8.87     12.87 o
 -10   7  10       78.19       79.84     27.72 o
  -9   7  10       17.71      -15.40     15.40 o
  -8   7  10      503.58      458.67     22.18 o
  -7   7  10      241.89      217.30     17.25 o
  -6   7  10      193.03      204.90     11.88 o
  -5   7  10      119.89      108.75      6.66 o
  -4   7  10      170.04      178.26     12.41 o
  -3   7  10        0.13       -4.54     18.48 o
  -2   7  10       64.06       57.72      7.04 o
  -1   7  10       55.68       49.60      7.77 o
   0   7  10      357.48      354.43     23.41 o
   1   7  10       72.21       75.47     10.17 o
   2   7  10      377.41      396.76     19.02 o
   3   7  10        0.22       20.70     10.71 o
   4   7  10      176.71      174.53     14.46 o
   5   7  10        0.39       -7.76     10.71 o
   6   7  10      102.67       82.13     17.17 o
 -13   8  10      161.54      174.53     26.49 o
 -12   8  10       25.79       21.65     20.70 o
 -11   8  10      184.46      182.82     16.49 o
 -10   8  10        3.87      -11.09     11.09 o
  -9   8  10       95.86       87.97     41.58 o
  -8   8  10        0.08      -18.07     25.87 o
  -7   8  10      286.90      223.49     36.96 o
  -6   8  10        1.45       -6.92     10.06 o
  -5   8  10      482.49      480.99     15.08 o
  -4   8  10      307.19      339.49     18.48 o
  -3   8  10      512.64      518.90     37.27 o
  -2   8  10       20.01       23.45      6.55 o
  -1   8  10        1.17       -3.70      6.78 o
   0   8  10       25.41       32.28      8.87 o
   1   8  10      118.00      120.30      9.33 o
   2   8  10       63.02       49.20     11.07 o
   3   8  10      157.07      159.43     14.98 o
   4   8  10       36.67        1.57     18.17 o
   5   8  10        3.43        6.47     11.38 o
   6   8  10       72.63       83.12     19.71 o
 -12   9  10        3.84      -14.73     32.96 o
 -11   9  10        1.50       11.49     12.28 o
 -10   9  10       39.40       45.52     16.23 o
  -9   9  10        4.48       24.37     20.95 o
  -8   9  10        0.08        7.53     11.55 o
  -7   9  10        5.31       10.76     16.23 o
  -6   9  10       13.07       10.50     10.79 o
  -5   9  10       62.12       62.24     10.48 o
  -4   9  10        0.05       18.97     10.82 o
  -3   9  10      315.73      278.77     12.23 o
  -2   9  10       20.16       19.70      7.11 o
  -1   9  10       38.63       43.51     24.64 o
   0   9  10        0.89       -6.98      7.71 o
   1   9  10      110.82      115.44      9.31 o
   2   9  10        8.87       10.45      8.32 o
   3   9  10        7.38       29.47     12.28 o
   4   9  10       68.72       75.49     52.06 o
   5   9  10       28.24       22.14     17.35 o
 -12  10  10      155.51      174.35     33.88 o
 -11  10  10        0.01       19.38     17.33 o
 -10  10  10       41.25       83.24     17.88 o
  -9  10  10       34.63       70.48     19.47 o
  -8  10  10      181.96      194.19     19.55 o
  -7  10  10      174.70      215.32     17.61 o
  -6  10  10      494.63      564.91     43.12 o
  -5  10  10        7.49        3.16     13.62 o
  -4  10  10      605.95      616.57     22.68 o
  -3  10  10        6.80       13.25      6.55 o
  -2  10  10      216.37      196.77     11.12 o
  -1  10  10      194.80      222.14     15.09 o
   0  10  10       61.14       64.81     14.17 o
   1  10  10       11.45       21.69     11.09 o
   2  10  10      154.96      161.14     29.88 o
   3  10  10       57.23       65.33     29.57 o
   4  10  10      140.91      139.72     14.09 o
   5  10  10       16.02        1.23     20.33 o
 -11  11  10       37.89       44.09     18.35 o
 -10  11  10       11.35       24.04     16.92 o
  -9  11  10       35.44        4.78     16.30 o
  -8  11  10       53.70       55.51     15.68 o
  -7  11  10      226.62      257.72     19.55 o
  -6  11  10       73.79       75.11     14.64 o
  -5  11  10       65.01       83.24     16.86 o
  -4  11  10       13.91       31.72     11.10 o
  -3  11  10      155.29      159.16     13.55 o
  -2  11  10        3.91        7.22      9.86 o
  -1  11  10      463.17      462.17     17.33 o
   0  11  10      246.20      255.94     14.38 o
   1  11  10      267.68      263.76     49.90 o
   2  11  10       64.89       62.87     12.19 o
   3  11  10       98.99      107.68     22.18 o
   4  11  10        2.00       14.18     18.56 o
 -10  12  10      476.84      540.98     36.81 o
  -9  12  10       82.68       64.18     18.92 o
  -8  12  10      108.67       82.67     18.23 o
  -7  12  10       51.55       49.33     15.84 o
  -6  12  10      433.89      442.44     41.28 o
  -5  12  10      143.89      181.83     21.87 o
  -4  12  10       90.08       79.19     17.61 o
  -3  12  10       14.85        5.30     10.25 o
  -2  12  10      237.96      232.28     14.48 o
  -1  12  10       17.23       22.10      8.76 o
   0  12  10      329.70      291.34     16.84 o
   1  12  10       20.83       16.48     17.87 o
   2  12  10       56.02       87.18     16.64 o
   3  12  10        5.34        1.36     12.76 o
  -9  13  10       14.27       32.51     17.32 o
  -8  13  10        1.14      -25.65     34.81 o
  -7  13  10       81.38       79.27     24.27 o
  -6  13  10       36.04       29.27     21.65 o
  -5  13  10       39.59       50.25     40.04 o
  -4  13  10        9.84       16.99     17.87 o
  -3  13  10       63.67       44.86     18.05 o
  -2  13  10       10.33       -8.50     14.57 o
  -1  13  10      290.48      261.10     15.60 o
   0  13  10        8.60       19.69     10.29 o
   1  13  10        8.67       12.11     27.11 o
   2  13  10        2.91        1.52     13.15 o
  -8  14  10      140.80      120.13     28.96 o
  -7  14  10       36.93       44.11     20.72 o
  -6  14  10       20.14       26.94     16.87 o
  -5  14  10        0.44      -12.12     19.09 o
  -4  14  10       11.42        5.54     40.66 o
  -3  14  10       13.12       -3.03     18.66 o
  -2  14  10       22.94       -9.13     20.64 o
  -1  14  10        0.11       -9.58     20.95 o
   0  14  10       48.70       46.74     15.58 o
  -5  15  10        0.00      -21.56     21.56 o
  -4  15  10        1.53       14.17     35.12 o
  -3  15  10        0.11        4.31     33.27 o
 -14   1  11       86.78       90.72     17.89 o
 -13   1  11        5.64       32.09     14.99 o
 -12   1  11       63.71       68.30     18.17 o
 -11   1  11        0.65        7.84     24.33 o
 -10   1  11       57.90       43.57     22.49 o
  -9   1  11      536.69      541.50     28.65 o
  -8   1  11        0.83      -14.39     14.79 o
  -7   1  11       33.69       10.46      9.04 o
  -6   1  11        0.40        4.31      7.37 o
  -5   1  11      150.48      145.84      5.78 o
  -4   1  11      943.19      914.33     19.53 o
  -3   1  11      586.47      546.79     11.83 o
  -2   1  11      428.69      423.95     12.41 o
  -1   1  11        2.39        4.71      5.43 o
   0   1  11        2.29       12.59     10.17 o
   1   1  11        0.78       -2.62      6.81 o
   2   1  11      178.31      199.55     16.02 o
   3   1  11        1.78        5.85      8.55 o
   4   1  11        6.37       15.12     16.97 o
   5   1  11       88.16      130.80     28.96 o
   6   1  11       75.29      111.09     25.57 o
 -14   2  11        0.46        4.93     33.27 o
 -13   2  11       13.68       -5.54     19.71 o
 -12   2  11        0.91        7.76     14.95 o
 -11   2  11        2.32        0.92      7.62 o
 -10   2  11       43.03       59.15      7.62 o
  -9   2  11        0.63        5.87     13.86 o
  -8   2  11       25.33       12.57     11.40 o
  -7   2  11       33.43       33.11      8.62 o
  -6   2  11      364.97      348.80     18.48 o
  -5   2  11      868.22      846.07     19.94 o
  -4   2  11     1097.64     1074.56     23.51 o
  -3   2  11      687.96      681.04     19.48 o
  -2   2  11      141.77      127.01      6.93 o
  -1   2  11        0.04       -3.00      5.17 o
   0   2  11      209.40      215.78     11.67 o
   1   2  11       99.37       87.06     10.78 o
   2   2  11       16.25       19.67     10.17 o
   3   2  11        0.23       -6.84     11.71 o
   4   2  11       35.81       39.30     13.28 o
   5   2  11       39.41       31.41     15.84 o
   6   2  11        0.03        1.23     19.10 o
 -14   3  11      201.76      194.68     40.66 o
 -13   3  11        0.05       -4.56     12.41 o
 -12   3  11      449.08      463.20     60.99 o
 -11   3  11       31.93       43.17     27.72 o
 -10   3  11       78.66       74.56      8.79 o
  -9   3  11      569.63      509.74     16.94 o
  -8   3  11       74.41       64.15     15.71 o
  -7   3  11      370.89      369.75     15.09 o
  -6   3  11      650.01      629.59     16.91 o
  -5   3  11       29.51       34.82      6.28 o
  -4   3  11      454.69      443.56     13.15 o
  -3   3  11      174.54      183.22     10.60 o
  -2   3  11     1231.06     1225.23     29.88 o
  -1   3  11      606.90      598.55     28.65 o
   0   3  11      597.94      600.21     19.09 o
   1   3  11        0.45        1.23     12.01 o
   2   3  11      316.18      321.59     36.04 o
   3   3  11       12.80       10.66      8.29 o
   4   3  11      380.80      413.13     21.56 o
   5   3  11      456.71      454.98     30.05 o
   6   3  11       18.31       29.66     16.94 o
 -14   4  11       16.16       -9.24     35.12 o
 -13   4  11        1.13       -0.35     14.15 o
 -12   4  11        0.34        7.14     14.79 o
 -11   4  11        0.49      -12.64     17.25 o
 -10   4  11        1.03       -7.10     16.33 o
  -9   4  11       14.85       11.15     14.48 o
  -8   4  11      113.79      111.76      8.60 o
  -7   4  11      100.76       88.58     14.79 o
  -6   4  11       15.62        9.81     10.17 o
  -5   4  11       23.46       26.77      6.90 o
  -4   4  11      120.14      109.40     14.17 o
  -3   4  11      716.68      668.13     21.17 o
  -2   4  11     1375.05     1332.10     28.74 o
  -1   4  11      385.00      347.20     11.76 o
   0   4  11       17.40        8.73      7.80 o
   1   4  11        3.56        6.04      7.54 o
   2   4  11        3.25       12.39      8.86 o
   3   4  11       41.02       45.32     12.98 o
   4   4  11        8.16       54.49     19.10 o
   5   4  11       20.52       26.07     15.84 o
   6   4  11        0.44       -4.22     18.51 o
 -14   5  11      126.77       77.62     18.48 o
 -13   5  11       39.06       42.52     29.26 o
 -12   5  11       92.52       93.75     12.11 o
 -11   5  11       11.23       24.99     10.54 o
 -10   5  11      158.73      210.99     30.19 o
  -9   5  11       17.54       19.71      7.92 o
  -8   5  11      103.95      130.15      9.60 o
  -7   5  11       10.39       13.87     13.55 o
  -6   5  11      153.54      197.97     11.22 o
  -5   5  11      280.17      238.64     27.11 o
  -4   5  11      145.08      161.54     12.19 o
  -3   5  11       13.75       12.94      8.82 o
  -2   5  11        7.78       -4.97     13.86 o
  -1   5  11       27.69       23.24      9.86 o
   0   5  11      451.97      454.69     22.79 o
   1   5  11       35.48       48.66     11.67 o
   2   5  11      519.68      577.77     25.85 o
   3   5  11        0.33       12.59     11.38 o
   4   5  11       50.80       75.22     18.92 o
   5   5  11        2.91       10.71     18.48 o
   6   5  11        1.08       -2.69     33.27 o
 -13   6  11       74.72       59.21     27.41 o
 -12   6  11       15.00       31.69     13.99 o
 -11   6  11        1.27        3.16     12.63 o
 -10   6  11       18.60       17.92     11.09 o
  -9   6  11       16.20       28.49     10.75 o
  -8   6  11        5.36        1.23     12.94 o
  -7   6  11       28.05       11.64      7.22 o
  -6   6  11        7.66        6.07      8.93 o
  -5   6  11      174.62      145.05     11.09 o
  -4   6  11        6.21        9.67      9.80 o
  -3   6  11      106.01      113.14     12.54 o
  -2   6  11      133.06      128.59      8.08 o
  -1   6  11        1.35        2.04     13.25 o
   0   6  11        2.66        9.24      7.84 o
   1   6  11        8.18       -0.58     11.96 o
   2   6  11        0.01       -4.67     13.79 o
   3   6  11        5.52       10.26     13.86 o
   4   6  11       28.07       36.44     17.56 o
   5   6  11        1.20       12.41     15.16 o
 -13   7  11        3.15       22.01     17.20 o
 -12   7  11        1.82       -4.77     13.25 o
 -11   7  11      107.89      104.23     22.18 o
 -10   7  11        2.54       16.77     20.95 o
  -9   7  11      447.67      505.08     21.56 o
  -8   7  11        0.52        8.11     17.25 o
  -7   7  11     1053.21     1021.73     23.89 o
  -6   7  11       78.39       64.54      8.63 o
  -5   7  11      659.48      679.05     22.55 o
  -4   7  11        9.84       27.11     16.33 o
  -3   7  11      133.64      141.53     16.23 o
  -2   7  11       29.64       18.39     15.40 o
  -1   7  11      131.72      140.71     14.79 o
   0   7  11       23.18       26.63     10.62 o
   1   7  11      209.28      221.88     26.80 o
   2   7  11        4.33        4.19     14.81 o
   3   7  11       58.03       72.64     13.62 o
   4   7  11        5.55       11.02     14.36 o
   5   7  11      241.73      260.22     25.16 o
 -12   8  11        7.85        4.31     33.88 o
 -11   8  11       65.83      109.55     17.88 o
 -10   8  11      123.51      135.00     17.81 o
  -9   8  11       45.61       75.60     12.68 o
  -8   8  11       21.88       51.28     22.18 o
  -7   8  11       36.00       22.49     13.50 o
  -6   8  11       76.88       64.06     15.40 o
  -5   8  11      140.02      149.65     24.03 o
  -4   8  11       97.66       84.00     12.54 o
  -3   8  11       34.76       41.07     12.80 o
  -2   8  11      296.40      312.53     13.71 o
  -1   8  11      159.65      142.79     11.17 o
   0   8  11      130.43      143.91     17.56 o
   1   8  11       18.14       11.27     12.63 o
   2   8  11       16.95        3.53     10.93 o
   3   8  11        0.16      -12.64     31.42 o
   4   8  11        2.53       14.98     19.93 o
   5   8  11       37.64       75.16     29.57 o
 -12   9  11        9.52        8.01     28.96 o
 -11   9  11      239.03      225.20     40.04 o
 -10   9  11       30.64       10.20     12.41 o
  -9   9  11      981.05      961.29     60.07 o
  -8   9  11       29.62       13.94     17.61 o
  -7   9  11      883.43      924.73     53.60 o
  -6   9  11        0.07        4.29     18.17 o
  -5   9  11      326.64      343.66     27.72 o
  -4   9  11      223.81      234.86     20.41 o
  -3   9  11     1021.80     1107.11     41.60 o
  -2   9  11       11.05       30.09     13.79 o
  -1   9  11      372.83      410.50     31.73 o
   0   9  11        0.05       29.78     10.03 o
   1   9  11       56.05       55.54     11.38 o
   2   9  11       15.99        2.68     20.64 o
   3   9  11      201.15      191.83     19.67 o
   4   9  11        3.72       -1.29     12.72 o
 -11  10  11        0.85       27.71     17.29 o
 -10  10  11        2.02        3.57     15.71 o
  -9  10  11       33.63       29.91     17.61 o
  -8  10  11      139.79      133.38     18.46 o
  -7  10  11       41.71       14.17     36.96 o
  -6  10  11       45.43       81.18     19.21 o
  -5  10  11      278.71      233.20     18.42 o
  -4  10  11      256.61      277.74     34.81 o
  -3  10  11        7.33        9.18     13.86 o
  -2  10  11        2.88        2.81     14.48 o
  -1  10  11       32.10       31.79     10.71 o
   0  10  11        6.62       10.61     12.94 o
   1  10  11        0.51      -13.30     14.17 o
   2  10  11       75.42       65.32     11.65 o
   3  10  11      134.48      157.06     17.26 o
 -10  11  11        2.77      -11.07     13.53 o
  -9  11  11      254.87      238.17     22.28 o
  -8  11  11       22.45       -0.57     15.16 o
  -7  11  11      121.79      120.60     27.41 o
  -6  11  11        4.03      -13.83     18.35 o
  -5  11  11       57.16       54.79     20.13 o
  -4  11  11        9.17      -11.88     21.87 o
  -3  11  11      263.21      320.57     23.21 o
  -2  11  11      102.45       85.00     17.45 o
  -1  11  11      576.53      566.93     32.65 o
   0  11  11       46.73       51.43     19.41 o
   1  11  11        2.48       10.12     11.96 o
   2  11  11       51.85       63.57     16.84 o
   3  11  11       18.06       -1.23     17.25 o
  -9  12  11        0.50        9.45     19.79 o
  -8  12  11        0.05      -17.98     17.98 o
  -7  12  11        0.50      -13.10     15.84 o
  -6  12  11        0.10       11.44     16.07 o
  -5  12  11       34.19       55.78     17.80 o
  -4  12  11       46.13       54.38     18.64 o
  -3  12  11        3.43       15.97     36.35 o
  -2  12  11        3.15      -17.75     21.84 o
  -1  12  11       17.11        6.65     20.02 o
   0  12  11        3.69        8.68     13.44 o
   1  12  11        5.54       20.58     30.80 o
  -8  13  11      159.48      143.14     40.97 o
  -7  13  11        6.37        6.62     16.75 o
  -6  13  11       60.72       23.92     22.36 o
  -5  13  11        4.35       23.93     39.74 o
  -4  13  11      430.51      390.26     29.65 o
  -3  13  11        0.71       -8.46     18.94 o
  -2  13  11      494.34      560.43     36.13 o
  -1  13  11        9.88       30.32     17.72 o
   0  13  11      294.40      210.08     43.12 o
  -6  14  11       34.31       42.51     33.88 o
  -5  14  11      159.28      169.62     33.58 o
  -4  14  11      151.69      169.93     23.83 o
  -3  14  11       46.50       32.97     31.42 o
 -14   0  12      327.89      428.16     46.20 o
 -13   0  12      101.05       63.45     22.18 o
 -12   0  12     1107.02     1266.01     62.22 o
 -11   0  12       41.70       38.20     19.71 o
 -10   0  12     1871.25     2052.11     89.33 o
  -9   0  12        0.67        4.93     20.95 o
  -8   0  12      566.43      545.83     32.65 o
  -7   0  12      230.78      221.17     17.87 o
  -6   0  12      398.04      421.39     22.18 o
  -5   0  12       31.69       39.43     11.71 o
  -4   0  12     1092.30     1085.51     39.43 o
  -3   0  12        3.42        2.46      5.54 o
  -2   0  12     1551.96     1598.07     46.20 o
  -1   0  12      277.92      263.68     15.40 o
   0   0  12      929.06      937.03     33.27 o
   1   0  12        2.58        7.39     12.94 o
   2   0  12      158.85      178.66     15.40 o
   3   0  12        2.11       -3.08     16.02 o
   4   0  12      977.43     1046.08     64.69 o
   5   0  12       53.63       88.10     22.18 o
 -14   1  12       26.66       28.96     32.04 o
 -13   1  12        8.82       -2.17     19.79 o
 -12   1  12       10.74       24.88     15.61 o
 -11   1  12        0.95      -13.06     13.06 o
 -10   1  12        6.75       27.12     18.17 o
  -9   1  12       64.37       55.77     15.71 o
  -8   1  12       28.62       26.14     10.78 o
  -7   1  12       39.66       62.49     13.25 o
  -6   1  12        0.01        3.29      9.86 o
  -5   1  12        6.22        8.69     14.48 o
  -4   1  12        2.17       -9.24      9.55 o
  -3   1  12        2.85       -2.13      3.80 o
  -2   1  12       50.68       52.10      6.49 o
  -1   1  12       30.59       52.04     28.34 o
   0   1  12      235.77      222.64     10.67 o
   1   1  12       14.22        5.32      9.55 o
   2   1  12      144.68      183.85     12.43 o
   3   1  12       49.49       38.41     12.50 o
   4   1  12       37.96       61.30     28.65 o
   5   1  12       55.97       20.13     19.73 o
 -14   2  12      162.15      239.03     33.27 o
 -13   2  12        0.07       29.57     29.57 o
 -12   2  12      267.11      332.47     27.44 o
 -11   2  12       56.32       43.82     14.65 o
 -10   2  12      581.76      610.19     24.55 o
  -9   2  12       40.44       19.38     10.78 o
  -8   2  12      618.11      648.58     24.11 o
  -7   2  12       13.88        9.61      8.20 o
  -6   2  12      576.26      538.62     16.09 o
  -5   2  12        2.41        6.33      4.93 o
  -4   2  12      443.97      437.32     14.33 o
  -3   2  12      494.67      441.16     15.93 o
  -2   2  12      345.48      339.98     13.86 o
  -1   2  12      437.49      432.93     15.96 o
   0   2  12      278.35      289.27     12.71 o
   1   2  12       12.99       24.89      9.74 o
   2   2  12      410.20      453.97     18.05 o
   3   2  12        0.01      -14.81     14.81 o
   4   2  12      304.50      336.31     24.98 o
   5   2  12        9.78       28.89     15.61 o
 -13   3  12       19.28      -16.02     31.42 o
 -12   3  12        3.02        1.23     21.56 o
 -11   3  12       36.51       50.70     12.19 o
 -10   3  12       55.34       60.72     10.45 o
  -9   3  12       78.18       84.64     13.79 o
  -8   3  12       43.60       37.99     24.03 o
  -7   3  12       52.66       66.90     30.19 o
  -6   3  12        0.15        0.22      6.11 o
  -5   3  12       29.97       39.17      6.66 o
  -4   3  12       61.19       36.32      7.90 o
  -3   3  12      136.59      132.24      9.51 o
  -2   3  12        2.14        3.47      5.31 o
  -1   3  12        5.69        9.24      8.28 o
   0   3  12       22.15       22.88     16.94 o
   1   3  12       41.66       36.56      8.24 o
   2   3  12        3.84       14.54      9.36 o
   3   3  12        4.24        7.84     20.95 o
   4   3  12        0.66       30.34     17.36 o
   5   3  12        0.11       20.86     35.73 o
 -13   4  12      332.09      262.44     44.97 o
 -12   4  12       23.50       60.37     27.72 o
 -11   4  12      351.33      382.94     53.91 o
 -10   4  12        2.89       -9.12      9.26 o
  -9   4  12      224.09      198.67     11.12 o
  -8   4  12      348.40      378.83     14.27 o
  -7   4  12      625.24      634.25     60.99 o
  -6   4  12      121.64      144.31      8.37 o
  -5   4  12      734.36      682.99     27.41 o
  -4   4  12       17.88       21.59      7.98 o
  -3   4  12      842.23      855.29     25.73 o
  -2   4  12        3.88        3.27      7.74 o
  -1   4  12      283.14      268.28     10.93 o
   0   4  12        9.53       -0.15      9.24 o
   1   4  12      447.46      471.11     36.96 o
   2   4  12       54.49       77.67     11.76 o
   3   4  12      231.14      306.70     36.66 o
   4   4  12        3.36        6.34     14.79 o
   5   4  12      272.52      297.04     37.27 o
 -13   5  12        1.21        8.62     26.49 o
 -12   5  12       77.30       75.05     17.61 o
 -11   5  12        4.96       36.98     11.84 o
 -10   5  12        1.11       -7.08     10.35 o
  -9   5  12       13.09       20.18      9.24 o
  -8   5  12       26.18       32.44      7.26 o
  -7   5  12      103.71      103.73     10.78 o
  -6   5  12        6.24       11.71      7.16 o
  -5   5  12       34.52       40.54      7.35 o
  -4   5  12        0.03       -3.58      7.64 o
  -3   5  12       18.48       41.65     11.25 o
  -2   5  12       45.27       61.03     19.10 o
  -1   5  12      201.80      187.99     15.71 o
   0   5  12      463.41      479.40     16.10 o
   1   5  12       40.32       48.34     15.09 o
   2   5  12       46.56       59.46     10.60 o
   3   5  12        0.36        8.68     13.43 o
   4   5  12        9.93        3.94     20.33 o
   5   5  12        0.29       11.01     20.02 o
 -13   6  12      559.65      774.39     64.07 o
 -12   6  12       62.83      129.02     18.37 o
 -11   6  12      160.20      184.68     21.25 o
 -10   6  12       44.52       51.14     19.71 o
  -9   6  12      506.95      515.91     42.51 o
  -8   6  12       29.69       36.86      8.92 o
  -7   6  12     1586.23     1505.02     33.50 o
  -6   6  12       34.36       36.83     14.17 o
  -5   6  12     1309.74     1290.72     30.79 o
  -4   6  12       27.95       29.04     10.35 o
  -3   6  12      173.94      177.39     14.34 o
  -2   6  12        8.62        9.57     11.97 o
  -1   6  12      154.68      152.49     10.54 o
   0   6  12        0.02       -3.20      8.49 o
   1   6  12      816.03      917.49     35.52 o
   2   6  12      184.62      209.27     19.24 o
   3   6  12      997.35      998.15     43.97 o
   4   6  12       54.24       47.75     17.54 o
 -12   7  12       49.47       61.84     14.02 o
 -11   7  12       46.55       24.85     11.02 o
 -10   7  12        2.29        4.54     15.09 o
  -9   7  12       23.53       33.04     11.09 o
  -8   7  12        9.42        9.28     13.86 o
  -7   7  12        6.69       -0.31      8.76 o
  -6   7  12        6.76        4.98     11.09 o
  -5   7  12       43.88       41.88     10.15 o
  -4   7  12       12.13       12.44     30.19 o
  -3   7  12        7.04        4.11     20.33 o
  -2   7  12       58.22       74.35     14.15 o
  -1   7  12       87.98       86.34     17.61 o
   0   7  12      116.05      104.19     27.11 o
   1   7  12       47.49       52.75     11.56 o
   2   7  12       18.55        5.18     14.48 o
   3   7  12        5.94       26.73     12.86 o
   4   7  12        6.29       -9.38     20.02 o
 -12   8  12        5.80       14.65     14.38 o
 -11   8  12      267.16      306.12     38.50 o
 -10   8  12       33.15       27.52     13.47 o
  -9   8  12      128.17      119.54     27.72 o
  -8   8  12        0.37       16.45     19.71 o
  -7   8  12      222.03      208.88     23.41 o
  -6   8  12      145.06      155.33     27.72 o
  -5   8  12      456.38      483.13     24.38 o
  -4   8  12       63.07       28.62     13.06 o
  -3   8  12        0.06       -6.44     27.41 o
  -2   8  12       27.22        9.50     17.56 o
  -1   8  12      181.04      209.81     21.87 o
   0   8  12       17.22        2.07     10.23 o
   1   8  12      281.37      291.05     18.07 o
   2   8  12       51.27       76.70     14.15 o
   3   8  12       61.93       50.56     17.63 o
 -11   9  12        5.24        5.77     14.79 o
 -10   9  12       39.56       39.64     29.88 o
  -9   9  12       44.66       36.08     13.15 o
  -8   9  12        3.66       -5.56     12.83 o
  -7   9  12        8.19        7.66     13.83 o
  -6   9  12       23.97       42.98     16.33 o
  -5   9  12        1.01      -14.55     14.55 o
  -4   9  12        4.38       14.63     15.02 o
  -3   9  12        0.84        4.57     14.64 o
  -2   9  12        2.44        0.47     14.13 o
  -1   9  12       37.53       21.69     15.94 o
   0   9  12      163.56      193.50     21.73 o
   1   9  12        3.47       29.35     24.95 o
   2   9  12        1.37      -10.04     12.58 o
   3   9  12        8.76       -3.69     17.17 o
 -11  10  12        4.92       -3.70     23.41 o
 -10  10  12      173.32      177.64     17.17 o
  -9  10  12       17.94        4.32     13.70 o
  -8  10  12       88.28       58.85     17.17 o
  -7  10  12        3.51      -12.66     18.45 o
  -6  10  12      142.35      124.34     20.56 o
  -5  10  12       35.66       30.14     16.71 o
  -4  10  12      148.76      151.23     60.07 o
  -3  10  12       16.57        2.55     14.08 o
  -2  10  12      145.87      148.86     19.98 o
  -1  10  12        0.65       12.50     13.91 o
   0  10  12      445.49      553.33     96.41 o
   1  10  12       11.64        1.30     16.97 o
   2  10  12      376.23      322.63     45.28 o
 -10  11  12       52.55       32.04     29.57 o
  -9  11  12        8.92        2.57     24.27 o
  -8  11  12        5.84       18.33     24.33 o
  -7  11  12       40.27       40.57     23.41 o
  -6  11  12       73.70      118.83     23.10 o
  -5  11  12       50.36       35.49     20.33 o
  -4  11  12        2.43       11.09     24.64 o
  -3  11  12       68.27       48.32     30.50 o
  -2  11  12      144.19      118.13     23.91 o
  -1  11  12       24.01       33.83     15.40 o
   0  11  12       18.88       25.26     29.26 o
   1  11  12        0.02       -0.48     19.98 o
  -8  12  12      212.50      172.10     76.08 o
  -7  12  12       64.58       46.22     21.57 o
  -6  12  12       27.78       49.43     16.57 o
  -5  12  12       63.41       63.73     19.09 o
  -4  12  12      125.46      150.26     25.59 o
  -3  12  12        0.10      -26.94     36.35 o
  -2  12  12      330.48      316.37     44.05 o
  -1  12  12       29.04        5.10     46.20 o
   0  12  12      174.83      133.69     33.88 o
  -6  13  12       37.08       39.43     22.18 o
  -5  13  12       63.22       39.74     23.98 o
  -4  13  12       15.09       28.00     17.32 o
  -3  13  12       46.12       28.29     23.48 o
  -2  13  12        0.05        3.70     30.19 o
 -13   1  13        0.61       -2.62     24.95 o
 -12   1  13       82.17      106.85     21.13 o
 -11   1  13      182.50      214.32     23.28 o
 -10   1  13      192.22      189.14     21.92 o
  -9   1  13       30.25       20.67     28.65 o
  -8   1  13       57.06       66.73     10.84 o
  -7   1  13       28.84       40.96     11.51 o
  -6   1  13       56.96       62.28     11.97 o
  -5   1  13      119.93       88.28     11.38 o
  -4   1  13       62.10       48.01      9.80 o
  -3   1  13       79.42       79.98      8.14 o
  -2   1  13       18.81       33.34      8.86 o
  -1   1  13       76.88       84.08      9.30 o
   0   1  13      310.76      302.45     27.11 o
   1   1  13        4.91       29.48     11.23 o
   2   1  13       35.10       45.59     13.33 o
   3   1  13        5.51        7.85     14.01 o
   4   1  13       12.93        5.24     19.60 o
 -13   2  13       21.26       11.71     22.79 o
 -12   2  13       42.89       28.96     24.33 o
 -11   2  13       24.06       52.93     25.26 o
 -10   2  13        2.56       15.87     11.54 o
  -9   2  13        1.49       13.51     10.21 o
  -8   2  13        4.80       -2.52     16.02 o
  -7   2  13       25.18       33.74     10.86 o
  -6   2  13        0.61      -10.47     10.47 o
  -5   2  13       31.78       40.40      8.86 o
  -4   2  13       54.88       36.69     10.78 o
  -3   2  13       58.07       57.17     10.47 o
  -2   2  13        0.99       -4.75     17.25 o
  -1   2  13        1.74       -4.20     11.40 o
   0   2  13        0.01        1.94      8.58 o
   1   2  13       82.66      106.23     12.94 o
   2   2  13       86.77       95.02     15.84 o
   3   2  13        3.70       -4.32     14.36 o
   4   2  13       33.31       32.07     26.80 o
 -13   3  13       26.83       66.53     24.64 o
 -12   3  13      259.64      397.98     49.90 o
 -11   3  13      228.69      216.25     16.23 o
 -10   3  13      398.80      425.18     21.76 o
  -9   3  13      273.05      277.72     48.98 o
  -8   3  13      641.56      670.77     24.84 o
  -7   3  13       62.42       65.20     14.79 o
  -6   3  13       78.15       79.23     11.32 o
  -5   3  13       98.83      106.46      8.82 o
  -4   3  13      254.63      255.45     24.03 o
  -3   3  13      998.90      954.47     29.27 o
  -2   3  13      525.48      478.07     30.50 o
  -1   3  13      163.80      166.34     14.17 o
   0   3  13      457.28      499.37     19.55 o
   1   3  13       12.68       17.25     10.35 o
   2   3  13      319.92      329.37     17.91 o
   3   3  13      153.79      152.61     18.69 o
   4   3  13       56.42       41.10     16.64 o
 -13   4  13       33.85       63.45     24.03 o
 -12   4  13        0.03       16.02     28.34 o
 -11   4  13        0.14        4.91     18.94 o
 -10   4  13        5.63       14.67     12.01 o
  -9   4  13        2.81       11.09     11.83 o
  -8   4  13       43.45       27.57     12.01 o
  -7   4  13       13.53       10.35      9.23 o
  -6   4  13        4.40       16.49     11.40 o
  -5   4  13        4.81       -7.45      7.45 o
  -4   4  13       57.02       32.29     15.09 o
  -3   4  13       43.89       41.57     11.88 o
  -2   4  13       45.13       37.01     23.72 o
  -1   4  13      221.82      212.32     22.18 o
   0   4  13        6.71       -2.33     15.40 o
   1   4  13       24.02       13.57     29.26 o
   2   4  13       28.75       44.24     22.18 o
   3   4  13        6.00        2.16     23.72 o
   4   4  13       21.12       34.59     14.81 o
 -12   5  13       41.77       68.48     17.28 o
 -11   5  13        0.76      -17.07     17.07 o
 -10   5  13       44.25       48.05     19.72 o
  -9   5  13       24.44       12.50     15.29 o
  -8   5  13      186.65      197.81     14.26 o
  -7   5  13        6.66       17.63      8.16 o
  -6   5  13      359.55      397.59     15.63 o
  -5   5  13       18.31       10.73      7.26 o
  -4   5  13       10.18        7.36     14.79 o
  -3   5  13       36.56       29.80     11.07 o
  -2   5  13      168.94      146.12     14.79 o
  -1   5  13       39.62       54.00     11.84 o
   0   5  13      320.82      336.10     48.98 o
   1   5  13       12.09       30.04     11.05 o
   2   5  13       38.09       57.39     11.09 o
   3   5  13        5.22       -4.07     14.95 o
 -12   6  13       11.74       64.74     27.41 o
 -11   6  13       15.41       14.06     15.02 o
 -10   6  13        0.01       12.88     18.66 o
  -9   6  13       47.05       39.50     18.17 o
  -8   6  13       15.75       35.41     14.17 o
  -7   6  13        7.13        6.23      8.75 o
  -6   6  13      194.79      174.68     16.63 o
  -5   6  13       36.62       43.91      8.56 o
  -4   6  13        9.36       20.49      8.70 o
  -3   6  13        6.99       13.86     11.71 o
  -2   6  13       36.16       51.34     10.82 o
  -1   6  13        1.93       -9.10     10.54 o
   0   6  13        0.68       19.48     24.03 o
   1   6  13       51.94       51.84     10.66 o
   2   6  13       81.88       65.56     15.66 o
   3   6  13        8.22       -1.96     25.26 o
 -11   7  13      208.19      277.09     29.78 o
 -10   7  13       55.52       64.81     14.06 o
  -9   7  13      185.54      206.21     52.98 o
  -8   7  13       28.58       47.09     12.03 o
  -7   7  13      348.45      373.70     21.56 o
  -6   7  13       10.01       -1.50     17.87 o
  -5   7  13      236.37      244.38     31.73 o
  -4   7  13        3.60        0.49      8.21 o
  -3   7  13      214.25      201.58     15.82 o
  -2   7  13       13.28       20.77     11.83 o
  -1   7  13      288.05      323.29     67.77 o
   0   7  13       17.76        6.26     14.64 o
   1   7  13       10.20       11.32     19.69 o
   2   7  13        3.99        8.86     11.69 o
 -11   8  13       49.49       85.93     17.74 o
 -10   8  13        0.09      -19.10     19.10 o
  -9   8  13       33.84       10.01     11.71 o
  -8   8  13        0.53        4.95     16.33 o
  -7   8  13       50.60       55.94     27.72 o
  -6   8  13       93.52       95.67     17.87 o
  -5   8  13       21.70       46.87     16.57 o
  -4   8  13      171.78      195.02     16.33 o
  -3   8  13       34.36       30.44     16.94 o
  -2   8  13       20.28       26.24     30.19 o
  -1   8  13        0.77       -3.06     15.84 o
   0   8  13        9.02        5.01     16.56 o
   1   8  13        4.77       10.72     15.23 o
   2   8  13        4.21        4.35     18.91 o
 -10   9  13      215.33      214.48     46.82 o
  -9   9  13      917.39      921.81     53.29 o
  -8   9  13      267.95      343.33     23.54 o
  -7   9  13      372.54      410.66     27.72 o
  -6   9  13       95.54       91.83     20.25 o
  -5   9  13      512.80      465.72     29.62 o
  -4   9  13       27.35        3.12     20.14 o
  -3   9  13      435.32      454.21     27.84 o
  -2   9  13        0.05       -1.72     12.30 o
  -1   9  13      132.31      111.68     21.98 o
   0   9  13       57.49       71.37     26.49 o
   1   9  13      146.44      202.89     24.47 o
  -9  10  13        9.40       23.04     16.07 o
  -8  10  13      102.29       74.90     15.29 o
  -7  10  13        7.58       16.60     20.74 o
  -6  10  13        0.11        1.26     17.56 o
  -5  10  13       14.45       14.14     17.36 o
  -4  10  13       33.31       28.29     22.18 o
  -3  10  13        7.32       22.75     16.87 o
  -2  10  13      159.57      168.85     44.97 o
  -1  10  13        0.86      -17.17     17.17 o
   0  10  13        1.07        4.69     43.74 o
  -8  11  13       34.35       67.32     20.25 o
  -7  11  13       55.01       50.84     20.25 o
  -6  11  13        1.42       11.65     18.94 o
  -5  11  13       51.25       54.26     24.95 o
  -4  11  13       61.32       80.04     18.98 o
  -3  11  13      271.57      209.98     21.41 o
  -2  11  13       39.72       62.73     17.89 o
  -1  11  13        3.35       -9.24     31.42 o
  -6  12  13        1.26        3.08     20.95 o
  -5  12  13        7.49        0.62     18.48 o
  -4  12  13        1.61       -6.16     29.57 o
 -12   0  14     1093.65     1282.65     82.55 o
 -11   0  14        1.83       18.48     19.71 o
 -10   0  14      306.94      349.31     35.73 o
  -9   0  14        9.01        0.62     25.26 o
  -8   0  14      193.13      224.86     32.04 o
  -7   0  14       15.03       37.58     22.79 o
  -6   0  14      514.28      537.82     26.49 o
  -5   0  14       61.16       64.69     17.87 o
  -4   0  14      584.10      641.32     30.19 o
  -3   0  14       23.74        6.78     12.94 o
  -2   0  14      584.90      604.98     40.66 o
  -1   0  14      119.21      204.53     35.12 o
   0   0  14      226.19      270.45     19.10 o
   1   0  14       60.72       32.65     17.87 o
   2   0  14     1053.89      983.24     62.22 o
   3   0  14      142.12      102.88     28.34 o
 -12   1  14       14.39        7.37     17.87 o
 -11   1  14      462.89      482.08     30.78 o
 -10   1  14       43.96       37.06     16.84 o
  -9   1  14       23.37       49.93     26.18 o
  -8   1  14       95.19      129.04     13.44 o
  -7   1  14        4.01       -9.77      9.77 o
  -6   1  14       17.64       30.13     12.50 o
  -5   1  14      208.40      231.40     15.94 o
  -4   1  14       18.36       43.71     12.36 o
  -3   1  14      226.20      216.18     16.40 o
  -2   1  14        3.31       13.57     14.47 o
  -1   1  14       41.56       44.36     15.40 o
   0   1  14       57.44       52.09     11.10 o
   1   1  14        0.02       -6.75      9.79 o
   2   1  14      127.61      110.99     19.41 o
   3   1  14       55.92       62.69     19.29 o
 -12   2  14      158.54      171.03     35.42 o
 -11   2  14       12.45       29.27     21.33 o
 -10   2  14      337.86      371.18     24.55 o
  -9   2  14        2.65        3.58     20.33 o
  -8   2  14      242.28      269.84     33.27 o
  -7   2  14        0.49       -9.12      9.12 o
  -6   2  14      140.47      164.88     15.29 o
  -5   2  14       76.64       84.82     12.19 o
  -4   2  14      245.49      246.72     16.88 o
  -3   2  14       56.56       58.01     18.95 o
  -2   2  14      190.69      164.36     13.83 o
  -1   2  14        1.51       -1.23     10.47 o
   0   2  14      338.50      332.67     20.95 o
   1   2  14       33.65       37.37     12.61 o
   2   2  14      254.96      267.20     24.95 o
   3   2  14       21.65       33.02     25.26 o
 -12   3  14       77.16       55.45     35.12 o
 -11   3  14       12.37       16.33     16.99 o
 -10   3  14      104.31      118.17     14.95 o
  -9   3  14      136.08      100.53     15.48 o
  -8   3  14        1.25       -2.36     10.60 o
  -7   3  14      165.68      198.83     18.80 o
  -6   3  14       22.35       22.98     13.55 o
  -5   3  14       69.69       96.35     11.47 o
  -4   3  14      185.07      183.92     15.45 o
  -3   3  14       27.72       36.29     10.62 o
  -2   3  14      131.29       90.96     22.49 o
  -1   3  14        1.84       -5.20     12.40 o
   0   3  14       35.93       12.94     14.79 o
   1   3  14       87.23       72.08     16.63 o
   2   3  14        1.98       14.99     13.22 o
 -12   4  14       75.09      126.91     39.43 o
 -11   4  14       95.29      128.67     25.57 o
 -10   4  14       22.85       -8.08     21.29 o
  -9   4  14       81.72       89.07     27.41 o
  -8   4  14       32.68       41.80     16.94 o
  -7   4  14      122.49      125.53     14.42 o
  -6   4  14       22.82       29.40     18.48 o
  -5   4  14      447.06      511.47     34.19 o
  -4   4  14        3.13       11.89     17.56 o
  -3   4  14      260.40      240.76     30.50 o
  -2   4  14       18.03       13.03     10.93 o
  -1   4  14      582.03      652.09     26.08 o
   0   4  14        0.10        6.05     23.72 o
   1   4  14      214.66      230.41     22.18 o
   2   4  14       24.41       32.04     20.95 o
 -12   5  14       45.97        4.55     28.65 o
 -11   5  14        1.73        1.61     56.99 o
 -10   5  14        0.86       18.08     14.51 o
  -9   5  14       51.78       61.50     16.30 o
  -8   5  14       61.94       50.23     12.48 o
  -7   5  14      108.58      125.13     27.72 o
  -6   5  14       39.25       59.34     13.62 o
  -5   5  14       63.07       85.32     10.94 o
  -4   5  14      265.55      261.32     13.93 o
  -3   5  14        4.74       21.61     13.39 o
  -2   5  14       91.50      109.35     23.41 o
  -1   5  14       19.17       18.46     17.56 o
   0   5  14       54.15      100.18     13.43 o
   1   5  14        0.15       11.64     13.89 o
   2   5  14       70.03       62.84     29.57 o
 -11   6  14       74.66       57.94     21.13 o
 -10   6  14       86.99       69.51     27.41 o
  -9   6  14      381.86      395.21     43.74 o
  -8   6  14        3.69        7.18     16.64 o
  -7   6  14      424.92      425.76     32.96 o
  -6   6  14        2.27       -9.83     16.02 o
  -5   6  14      306.23      333.24     15.33 o
  -4   6  14       94.91      108.83     10.99 o
  -3   6  14      531.09      558.28     48.67 o
  -2   6  14       24.80       50.49     12.86 o
  -1   6  14      746.00      785.42     53.91 o
   0   6  14      197.58      190.13     18.45 o
   1   6  14     1001.28      952.69     38.86 o
 -10   7  14       16.56       46.27     24.91 o
  -9   7  14       14.77       11.38     19.47 o
  -8   7  14        2.87       15.64     15.24 o
  -7   7  14      174.82      145.11     14.90 o
  -6   7  14       53.88       53.85     13.68 o
  -5   7  14        3.78       12.97     28.96 o
  -4   7  14       25.77       38.63     11.39 o
  -3   7  14        0.69        4.24     12.40 o
  -2   7  14       67.27       94.67     18.79 o
  -1   7  14       45.52       64.74     26.18 o
   0   7  14       72.56       95.60     29.57 o
   1   7  14        4.22      -11.71     27.11 o
 -10   8  14       21.87        4.93     33.27 o
  -9   8  14        7.71       13.47     18.48 o
  -8   8  14       33.82       26.52     13.15 o
  -7   8  14      508.42      483.04     44.97 o
  -6   8  14       56.99       97.32     15.11 o
  -5   8  14       94.22      114.22     14.82 o
  -4   8  14        0.01        6.16     22.18 o
  -3   8  14       72.14       54.79     20.95 o
  -2   8  14        7.92        9.65     14.88 o
  -1   8  14      143.34      134.04     21.87 o
   0   8  14       36.26       30.86     14.18 o
  -9   9  14       13.98       -7.39     33.88 o
  -8   9  14        2.97        6.33     13.79 o
  -7   9  14       37.97       57.73     14.35 o
  -6   9  14       11.29       14.95     14.20 o
  -5   9  14        0.02      -21.46     26.49 o
  -4   9  14       16.59       11.10     18.48 o
  -3   9  14        1.44       18.88     15.53 o
  -2   9  14       12.49       26.85     19.29 o
  -1   9  14       30.21       49.33     29.57 o
  -8  10  14       90.71       62.22     23.41 o
  -7  10  14       20.17       13.46     15.16 o
  -6  10  14      158.27      161.23     40.66 o
  -5  10  14        1.41       19.10     38.50 o
  -4  10  14       68.25        0.12     22.55 o
  -3  10  14       50.64       27.50     15.99 o
  -2  10  14      248.57      276.00     38.81 o
 -11   1  15       17.06       22.28     21.56 o
 -10   1  15       69.72       74.03     19.98 o
  -9   1  15       14.59       -6.07     15.94 o
  -8   1  15        8.47       25.17     15.71 o
  -7   1  15       11.33        7.78     11.38 o
  -6   1  15        2.07       -5.40     13.68 o
  -5   1  15        6.04       -1.23     11.38 o
  -4   1  15       16.19       17.01     12.10 o
  -3   1  15      148.48      154.22     18.17 o
  -2   1  15      188.39      169.25     27.11 o
  -1   1  15       14.29       36.96     25.26 o
   0   1  15       31.84        0.62     34.50 o
   1   1  15       17.19       27.72     15.40 o
 -11   2  15       75.82       62.92     20.96 o
 -10   2  15        0.51       20.01     16.87 o
  -9   2  15      350.93      432.98     26.94 o
  -8   2  15        0.31       12.56     20.64 o
  -7   2  15       31.07       36.23     15.11 o
  -6   2  15        2.76        8.93     11.49 o
  -5   2  15        4.97      -16.33     16.33 o
  -4   2  15       83.13       70.24     14.48 o
  -3   2  15        6.03       10.95     12.14 o
  -2   2  15      186.11      179.23     25.41 o
  -1   2  15      188.27      160.93     20.22 o
   0   2  15        0.37       -4.93     17.25 o
   1   2  15        0.06       51.13     23.41 o
 -11   3  15       96.24      152.78     32.04 o
 -10   3  15      356.52      382.45     25.63 o
  -9   3  15       52.12       36.57     14.20 o
  -8   3  15       94.68      164.43     42.51 o
  -7   3  15        0.21        6.94     13.28 o
  -6   3  15       16.79       20.92     13.03 o
  -5   3  15       88.19       95.62     14.79 o
  -4   3  15       30.30       69.42     13.62 o
  -3   3  15      144.71      151.44     15.82 o
  -2   3  15      320.53      333.49     40.04 o
  -1   3  15       75.09       94.02     22.89 o
   0   3  15      412.43      446.65     27.72 o
   1   3  15      233.58      204.53     33.27 o
 -11   4  15       17.51       47.09     27.63 o
 -10   4  15        6.74       -3.36     15.52 o
  -9   4  15      147.35      110.33     17.19 o
  -8   4  15       16.20       14.43     13.31 o
  -7   4  15      205.83      218.23     21.73 o
  -6   4  15       31.48       72.67     15.39 o
  -5   4  15       19.02       10.12     13.11 o
  -4   4  15       87.72       84.19     15.68 o
  -3   4  15       29.48       11.05     17.29 o
  -2   4  15        0.13       -1.34     28.65 o
  -1   4  15       34.83       29.04     13.76 o
   0   4  15        0.05        5.13     24.64 o
 -10   5  15       19.63        7.16     18.90 o
  -9   5  15        0.01       26.96     33.27 o
  -8   5  15      200.77      260.38     62.53 o
  -7   5  15       38.86       48.89     15.09 o
  -6   5  15        9.74       41.64     24.33 o
  -5   5  15        2.21      -11.71     16.23 o
  -4   5  15        9.55       11.03     12.72 o
  -3   5  15       28.18       28.44     16.33 o
  -2   5  15      187.77      164.16     17.14 o
  -1   5  15       34.81       26.98     15.40 o
   0   5  15       58.30       25.86     34.19 o
 -10   6  15        5.84      107.20     40.66 o
  -9   6  15        0.17       -2.72     17.53 o
  -8   6  15       58.52       94.68     21.90 o
  -7   6  15       50.64       52.18     23.48 o
  -6   6  15       32.38       40.01     20.95 o
  -5   6  15       10.25        3.40     14.90 o
  -4   6  15      110.48      123.11     17.25 o
  -3   6  15       16.64       43.58     24.33 o
  -2   6  15       53.15       51.39     22.18 o
  -1   6  15       82.19       65.92     13.43 o
  -9   7  15      132.52      173.73     33.88 o
  -8   7  15       38.59       65.33     21.90 o
  -7   7  15       64.08       81.54     26.75 o
  -6   7  15        3.76       74.78     24.47 o
  -5   7  15        6.14      -15.67     17.78 o
  -4   7  15       92.51       75.74     27.11 o
  -3   7  15       21.05       27.05     14.46 o
  -2   7  15       50.59       30.03     18.29 o
  -7   8  15      154.40      149.90     26.84 o
  -6   8  15      381.37      426.01     35.50 o
  -5   8  15        2.35       -1.56     13.06 o
  -4   8  15      132.72      108.36     30.50 o
  -3   8  15       59.28       79.90     43.12 o
  -5   9  15       69.13       64.69     20.95 o
 -10   0  16      111.38       96.72     25.87 o
  -9   0  16       15.92       14.17     28.96 o
  -8   0  16      182.15      122.60     24.64 o
  -7   0  16      102.74      124.45     30.80 o
  -6   0  16      165.31      154.02     25.87 o
  -5   0  16       20.68       16.63     19.71 o
  -4   0  16       70.10       52.98     22.18 o
  -3   0  16       35.58       64.69     25.26 o
  -2   0  16       54.17       69.00     33.88 o
 -10   1  16        4.81        8.65     14.55 o
  -9   1  16      203.76      229.81     24.10 o
  -8   1  16       25.07        0.72     38.50 o
  -7   1  16      427.87      425.70     28.53 o
  -6   1  16        3.53       -2.22     15.38 o
  -5   1  16      648.06      671.83     33.27 o
  -4   1  16        4.02        0.48     17.61 o
  -3   1  16      245.36      259.71     28.65 o
  -2   1  16       30.91       40.67     14.36 o
 -10   2  16       51.83       67.40     19.48 o
  -9   2  16        4.35       16.06     14.36 o
  -8   2  16       33.90       28.69     23.41 o
  -7   2  16        2.47       -0.90     15.27 o
  -6   2  16       70.45       69.75     15.84 o
  -5   2  16        0.11       14.91     12.30 o
  -4   2  16       41.39       49.45     14.64 o
  -3   2  16        0.75       17.42     14.08 o
  -2   2  16       26.45       32.72     18.28 o
  -9   3  16       80.33       99.59     16.91 o
  -8   3  16        7.40        9.61     12.30 o
  -7   3  16       82.38      121.52     18.28 o
  -6   3  16      144.49      104.65     20.33 o
  -5   3  16       98.98      114.85     18.60 o
  -4   3  16       77.77       63.70     16.99 o
  -3   3  16       22.43       34.41     19.60 o
  -2   3  16      130.70      135.94     24.57 o
  -9   4  16       29.04       14.77     22.39 o
  -8   4  16        7.49       15.66     12.87 o
  -7   4  16      153.19      152.78     19.26 o
  -6   4  16       13.48        1.43     15.08 o
  -5   4  16       27.02       23.00     16.71 o
  -4   4  16        7.66       22.39     13.39 o
  -3   4  16      115.71      107.72     33.58 o
  -8   5  16       48.18       72.04     27.10 o
  -7   5  16        2.10       11.95     22.54 o
  -6   5  16      148.53      131.61     18.70 o
  -5   5  16       59.40       48.73     13.15 o
  -4   5  16      534.56      495.56     27.23 o
  -3   5  16       30.19        6.78     16.63 o
  -6   6  16      142.89      134.92     28.96 o
  -5   6  16      246.72      241.50     24.64 o
 
